# Supplementary material for: Omicron SARS-CoV-2 mutations stabilize spike up-RBD conformation and lead to a non-RBM-binding monoclonal antibody escape
Source: Nat Commun. 2022 Aug 24;13:4958. doi: 10.1038/s41467-022-32665-7 (PMC9399999; doi:10.1038/s41467-022-32665-7)
Supplement: Supplementary file 3 — Source Data [file 41467_2022_32665_MOESM3_ESM.xlsx]

## Sheet: Figure 4a
Figure 4a
X	Y	Y
Time (s)	raw data (RU)	fit data (RU)
-60	0.0813	0
-59.9	0.0845	0					KD (M)			MEAN	SD
-59.8	0.0837	0				Prototypic RBD	5.63905e-09	5.61122e-09	5.59126e-09	5.61384e-09	1.95999e-11
-59.7	0.0864	0					ka (1/Ms)			MEAN	SD
-59.6	0.0865	0				Prototypic RBD	1.08327e+06	1.18427e+06	1.28373e+06	1.18376e+06	81837.4
-59.5	0.0873	0					kd (1/s)			MEAN	SD
-59.4	0.0891	0				Prototypic RBD	0.00610864	0.00664518	0.00717768	0.00664384	0.000436434
-59.3	0.0922	0
-59.2	0.0955	0
-59.1	0.0939	0
-59	0.0882	0
-58.9	0.0852	0
-58.8	0.0853	0
-58.7	0.0907	0
-58.6	0.0905	0
-58.5	0.0923	0
-58.4	0.0904	0
-58.3	0.0879	0
-58.2	0.0848	0
-58.1	0.0881	0
-58	0.0857	0
-57.9	0.0849	0
-57.8	0.0862	0
-57.7	0.0863	0
-57.6	0.0878	0
-57.5	0.087	0
-57.4	0.0896	0
-57.3	0.0877	0
-57.2	0.0869	0
-57.1	0.0861	0
-57	0.0848	0
-56.9	0.0864	0
-56.8	0.0834	0
-56.7	0.0837	0
-56.6	0.0851	0
-56.5	0.0869	0
-56.4	0.088	0
-56.3	0.0868	0
-56.2	0.0923	0
-56.1	0.0921	0
-56	0.0982	0
-55.9	0.0915	0
-55.8	0.0978	0
-55.7	0.0827	0
-55.6	0.0743	0
-55.5	0.0702	0
-55.4	0.0685	0
-55.3	0.0727	0
-55.2	0.0764	0
-55.1	0.0761	0
-55	0.0757	0
-54.9	0.0797	0
-54.8	0.0872	0
-54.7	0.0793	0
-54.6	0.0847	0
-54.5	0.0867	0
-54.4	0.099	0
-54.3	0.1025	0
-54.2	0.1066	0
-54.1	0.1265	0
-54	0.1197	0
-53.9	0.1293	0
-53.8	0.1373	0
-53.7	0.1361	0
-53.6	0.1299	0
-53.5	0.133699	0
-53.4	0.127	0
-53.3	0.1235	0
-53.2	0.1366	0
-53.1	0.1426	0
-53	0.1477	0
-52.9	0.1514	0
-52.8	0.1575	0
-52.7	0.153	0
-52.6	0.1465	0
-52.5	0.154399	0
-52.4	0.1525	0
-52.3	0.146	0
-52.2	0.1472	0
-52.1	0.1348	0
-52	0.128599	0
-51.9	0.1215	0
-51.8	0.1186	0
-51.7	0.1131	0
-51.6	0.1131	0
-51.5	0.1062	0
-51.4	0.1173	0
-51.3	0.1199	0
-51.2	0.1238	0
-51.1	0.1218	0
-51	0.1222	0
-50.9	0.1197	0
-50.8	0.1191	0
-50.7	0.1175	0
-50.6	0.1059	0
-50.5	0.1079	0
-50.4	0.1148	0
-50.3	0.1134	0
-50.2	0.1256	0
-50.1	0.123999	0
-50	0.118199	0
-49.9	0.1108	0
-49.8	0.116	0
-49.7	0.1235	0
-49.6	0.1266	0
-49.5	0.1265	0
-49.4	0.1334	0
-49.3	0.1349	0
-49.2	0.143	0
-49.1	0.1515	0
-49	0.1519	0
-48.9	0.1451	0
-48.8	0.1545	0
-48.7	0.1554	0
-48.6	0.1608	0
-48.5	0.1651	0
-48.4	0.1642	0
-48.3	0.1683	0
-48.2	0.1699	0
-48.1	0.1392	0
-48	0.1306	0
-47.9	0.1317	0
-47.8	0.1374	0
-47.7	0.1735	0
-47.6	0.1887	0
-47.5	0.1891	0
-47.4	0.1908	0
-47.3	0.1924	0
-47.2	0.1913	0
-47.1	0.1852	0
-47	0.1773	0
-46.9	0.1808	0
-46.8	0.1871	0
-46.7	0.1873	0
-46.6	0.1907	0
-46.5	0.2013	0
-46.4	0.2007	0
-46.3	0.2184	0
-46.2	0.2134	0
-46.1	0.2272	0
-46	0.2183	0
-45.9	0.1483	0
-45.8	0.145499	0
-45.7	0.1362	0
-45.6	0.1465	0
-45.5	0.1544	0
-45.4	0.1826	0
-45.3	0.193904	0
-45.2	0.2237	0
-45.1	0.2355	0
-45	0.2517	0
-44.9	0.2612	0
-44.8	0.218401	0
-44.7	0.1961	0
-44.6	0.1901	0
-44.5	0.1801	0
-44.4	0.1751	0
-44.3	0.174903	0
-44.2		0
-44.1		0
-44		0
-43.9		0
-43.8		0
-43.7		0
-43.6		0
-43.5		0
-43.4		0
-43.3		0
-43.2		0
-43.1		0
-43		0
-42.9		0
-42.8		0
-42.7		0
-42.6		0
-42.5		0
-42.4		0
-42.3		0
-42.2		0
-42.1		0
-42		0
-41.9		0
-41.8		0
-41.7		0
-41.6		0
-41.5		0
-41.4		0
-41.3		0
-41.2		0
-41.1		0
-41		0
-40.9		0
-40.8		0
-40.7		0
-40.6		0
-40.5		0
-40.4		0
-40.3		0
-40.2		0
-40.1		0
-40		0
-39.9		0
-39.8		0
-39.7		0
-39.6		0
-39.5		0
-39.4		0
-39.3		0
-39.2		0
-39.1		0
-39		0
-38.9		0
-38.8		0
-38.7		0
-38.6		0
-38.5		0
-38.4		0
-38.3		0
-38.2		0
-38.1		0
-38		0
-37.9	0.6853	0
-37.8	0.386879	0
-37.7	-0.0627	0
-37.6	0.2598	0
-37.5	0.412	0
-37.4	0.4234	0
-37.3	0.485622	0
-37.2	0.4304	0
-37.1	0.3458	0
-37	0.2901	0
-36.9	0.1582	0
-36.8	0.083203	0
-36.7	0.0655	0
-36.6	0.0809	0
-36.5	0.1125	0
-36.4	0.104	0
-36.3	0.113797	0
-36.2	0.0873	0
-36.1	0.1131	0
-36	0.1093	0
-35.9	0.0986	0
-35.8	0.093903	0
-35.7	0.1247	0
-35.6	0.1009	0
-35.5	0.0847	0
-35.4	0.0806	0
-35.3	0.105198	0
-35.2	0.083	0
-35.1	0.0861	0
-35	0.0881	0
-34.9	0.0769	0
-34.8	0.0709	0
-34.7	0.0652	0
-34.6	0.0734	0
-34.5	0.0824	0
-34.4	0.0841	0
-34.3	0.090199	0
-34.2	0.0846	0
-34.1	0.0831	0
-34	0.0847	0
-33.9	0.0875	0
-33.8	0.0814	0
-33.7	0.0732	0
-33.6	0.0686	0
-33.5	0.0683	0
-33.4	0.064	0
-33.3	0.064699	0
-33.2	0.064	0
-33.1	0.0613	0
-33	0.0591	0
-32.9	0.0593	0
-32.8	0.0582	0
-32.7	0.0566	0
-32.6	0.0516	0
-32.5	0.0473	0
-32.4	0.0476	0
-32.3	0.0471	0
-32.2	0.0472	0
-32.1	0.0447	0
-32	0.043	0
-31.9	0.0403	0
-31.8	0.041	0
-31.7	0.0424	0
-31.6	0.0438	0
-31.5	0.0444	0
-31.4	0.0449	0
-31.3	0.044001	0
-31.2	0.0453	0
-31.1	0.0465	0
-31	0.0472	0
-30.9	0.0531	0
-30.8	0.054501	0
-30.7	0.0549	0
-30.6	0.0549	0
-30.5	0.0594	0
-30.4	0.0587	0
-30.3	0.0599	0
-30.2	0.0548	0
-30.1	0.0521	0
-30	0.0522	0
-29.9	0.0545	0
-29.8	0.0535	0
-29.7	0.0562	0
-29.6	0.0557	0
-29.5	0.0556	0
-29.4	0.0516	0
-29.3	0.0494	0
-29.2	0.0498	0
-29.1	0.0431	0
-29	0.0392	0
-28.9	0.0373	0
-28.8	0.038	0
-28.7	0.039	0
-28.6	0.0376	0
-28.5	0.0379	0
-28.4	0.0334	0
-28.3	0.0337	0
-28.2	0.0316	0
-28.1	0.0289	0
-28	0.028	0
-27.9	0.0297	0
-27.8	0.0282	0
-27.7	0.027	0
-27.6	0.0267	0
-27.5	0.0288	0
-27.4	0.0254	0
-27.3	0.0259	0
-27.2	0.0205	0
-27.1	0.02	0
-27	0.0202	0
-26.9	0.0169	0
-26.8	0.0212	0
-26.7	0.0228	0
-26.6	0.0238	0
-26.5	0.0262	0
-26.4	0.0301	0
-26.3	0.0266	0
-26.2	0.0239	0
-26.1	0.0223	0
-26	0.0217	0
-25.9	0.0221	0
-25.8	0.0226	0
-25.7	0.021	0
-25.6	0.0167	0
-25.5	0.01	0
-25.4	0.0074	0
-25.3	0.011001	0
-25.2	0.0147	0
-25.1	0.0109	0
-25	0.0137	0
-24.9	0.0141	0
-24.8	0.0104	0
-24.7	0.0091	0
-24.6	0.0071	0
-24.5	0.008	0
-24.4	0.0079	0
-24.3	0.0088	0
-24.2	0.0079	0
-24.1	0.0103	0
-24	0.0124	0
-23.9	0.0113	0
-23.8	0.011499	0
-23.7	0.0091	0
-23.6	0.0075	0
-23.5	0.004	0
-23.4	0.0058	0
-23.3	0.0091	0
-23.2	0.0102	0
-23.1	0.0105	0
-23	0.0122	0
-22.9	0.0148	0
-22.8	0.0157	0
-22.7	0.0169	0
-22.6	0.0168	0
-22.5	0.0196	0
-22.4	0.0209	0
-22.3	0.017701	0
-22.2	0.0172	0
-22.1	0.0143	0
-22	0.0149	0
-21.9	0.0166	0
-21.8	0.0182	0
-21.7	0.0169	0
-21.6	0.0161	0
-21.5	0.0034	0
-21.4	-0.0022	0
-21.3	0.0003	0
-21.2	0.0107	0
-21.1	0.0198	0
-21	0.037	0
-20.9	0.057	0
-20.8	0.0601	0
-20.7	0.0698	0
-20.6	0.0768	0
-20.5	0.0822	0
-20.4	0.0908	0
-20.3	0.0905	0
-20.2	0.0854	0
-20.1	0.0855	0
-20	0.079	0
-19.9	0.0675	0
-19.8	0.0568	0
-19.7	0.0505	0
-19.6	0.0456	0
-19.5	0.043	0
-19.4	0.0409	0
-19.3	0.040299	0
-19.2	0.0378	0
-19.1	0.0411	0
-19	0.0419	0
-18.9	0.0481	0
-18.8	0.053	0
-18.7	0.0592	0
-18.6	0.0599	0
-18.5	0.0555	0
-18.4	0.051	0
-18.3	0.0508	0
-18.2	0.0537	0
-18.1	0.0534	0
-18	0.0501	0
-17.9	0.0396	0
-17.8	0.0363	0
-17.7	0.0348	0
-17.6	0.0384	0
-17.5	0.0345	0
-17.4	0.0252	0
-17.3	0.0218	0
-17.2	0.03	0
-17.1	0.0238	0
-17	0.0078	0
-16.9	-0.0006	0
-16.8	-0.004	0
-16.7	-0.0101	0
-16.6	-0.0147	0
-16.5	-0.0168	0
-16.4	-0.0131	0
-16.3	-0.0111	0
-16.2	-0.0085	0
-16.1	-0.0075	0
-16	-0.0106	0
-15.9	-0.0067	0
-15.8	0.000501	0
-15.7	0.0037	0
-15.6	0.0014	0
-15.5	-0.0045	0
-15.4	-0.0269	0
-15.3	-0.0326	0
-15.2	-0.0387	0
-15.1	-0.043	0
-15	-0.0377	0
-14.9	-0.0382	0
-14.8	-0.0343	0
-14.7	-0.033	0
-14.6	-0.0323	0
-14.5	-0.036	0
-14.4	-0.034	0
-14.3	-0.0345	0
-14.2	-0.0424	0
-14.1	-0.0399	0
-14	-0.0346	0
-13.9	-0.03	0
-13.8	-0.0241	0
-13.7	-0.0199	0
-13.6	-0.0151	0
-13.5	-0.0198	0
-13.4	-0.0135	0
-13.3	-0.0122	0
-13.2	-0.0125	0
-13.1	-0.0184	0
-13	-0.0128	0
-12.9	0.0025	0
-12.8	-0.0074	0
-12.7	-0.0088	0
-12.6	-0.0081	0
-12.5	-0.005	0
-12.4	0.0006	0
-12.3	0.0074	0
-12.2	0.0098	0
-12.1	0.0083	0
-12	0.0061	0
-11.9	0.0027	0
-11.8	4.73e-08	0
-11.7	0.0035	0
-11.6	-0.0029	0
-11.5	0.0005	0
-11.4	0.0049	0
-11.3	0.002501	0
-11.2	0.0097	0
-11.1	0.0098	0
-11	0.0211	0
-10.9	0.0267	0
-10.8	0.030301	0
-10.7	0.0317	0
-10.6	0.0334	0
-10.5	0.0409	0
-10.4	0.0413	0
-10.3	0.037401	0
-10.2	0.0428	0
-10.1	0.0451	0
-10	0.0409	0
-9.89999	0.0476	0
-9.79999	0.0501	0
-9.7	0.0494	0
-9.59999	0.053	0
-9.5	0.057	0
-9.39999	0.0578	0
-9.29999	0.048101	0
-9.2	0.0503	0
-9.09999	0.0559	0
-9	0.0517	0
-8.89999	0.0434	0
-8.79999	0.030899	0
-8.7	0.0271	0
-8.59999	0.0234	0
-8.5	0.0272	0
-8.39999	0.0251	0
-8.29999	0.0271	0
-8.2	0.0194	0
-8.09999	0.022	0
-8	0.0204	0
-7.89999	0.0226	0
-7.79999	0.0239	0
-7.7	0.0238	0
-7.59999	0.0231	0
-7.5	0.018	0
-7.39999	0.015	0
-7.29999	0.0139	0
-7.2	0.0113	0
-7.09999	0.0098	0
-7	0.007	0
-6.89999	0.0076	0
-6.79999	0.0061	0
-6.7	0.0076	0
-6.59999	0.0088	0
-6.5	0.0135	0
-6.39999	0.0086	0
-6.29999	0.0051	0
-6.2	0.0078	0
-6.09999	0.0081	0
-6	0.0078	0
-5.89999	0.0051	0
-5.79999	0.0024	0
-5.7	-0.0005	0
-5.59999	-0.0022	0
-5.5	-0.0041	0
-5.39999	-0.0067	0
-5.29999	-0.0096	0
-5.2	-0.0053	0
-5.09999	-0.0065	0
-5	-0.0092	0
-4.89999	-0.006	0
-4.79999	-0.0107	0
-4.7	-0.0103	0
-4.59999	-0.0096	0
-4.5	-0.0064	0
-4.39999	-0.0042	0
-4.29999	-0.0051	0
-4.2	-0.005	0
-4.09999	-0.0053	0
-4	-0.0101	0
-3.89999	-0.0077	0
-3.79999	-0.0058	0
-3.7	0.0022	0
-3.59999	0.0036	0
-3.5	-0.0037	0
-3.39999	-0.0052	0
-3.29999	-0.0104	0
-3.2	-0.0188	0
-3.09999	-0.0246	0
-3	-0.0165	0
-2.89999	-0.0178	0
-2.79999	-0.0223	0
-2.7	-0.02	0
-2.59999	-0.022	0
-2.5	-0.0231	0
-2.39999	-0.0197	0
-2.29999	-0.015	0
-2.2	-0.0113	0
-2.09999	-0.0099	0
-2	-0.0147	0
-1.89999	-0.0119	0
-1.79999	-0.0247	0
-1.7	-0.0189	0
-1.59999	-0.0144	0
-1.5	-0.0075	0
-1.39999	0.001699	0
-1.29999	-0.0075	0
-1.2	-0.0049	0
-1.09999	0.001699	0
-1	0.002	0
-0.89999	0.0067	0
-0.79999	0.0067	0
-0.7		0
-0.59999		0
-0.5		0
-0.39999		0
-0.29999		0
-0.2		0
-0.09999		0
0		0
0.100006		0
0.200012		0.019233
0.300003		0.038455
0.400009		0.057674
0.5		0.076883
0.600006		0.096087
0.700012		0.115285
0.800003		0.134472
0.900009		0.153656
1		0.172829
1.10001		0.191999
1.20001		0.211161
1.3		0.230314
1.40001		0.249462
1.5		0.2686
1.60001		0.287735
1.70001		0.306862
1.8	-2.4848	0.325979
1.90001	-2.1156	0.345092
2	-1.773	0.364196
2.10001	-1.5354	0.383295
2.20001	-1.41025	0.402387
2.3	-1.1471	0.421469
2.40001	-1.1126	0.440547
2.5	-1.1471	0.459616
2.60001	-1.1467	0.47868
2.70001	-1.1307	0.497737
2.8	-1.1049	0.516784
2.90001	-1.0587	0.535827
3	-0.9993	0.554861
3.10001	-0.89	0.57389
3.20001	-0.8486	0.592912
3.3	-0.8505	0.611924
3.40001	-0.8532	0.630932
3.5	-0.7994	0.649931
3.60001	-0.7491	0.668925
3.70001	-0.7333	0.687912
3.8	-0.7111	0.706889
3.90001	-0.7001	0.725862
4	-0.6848	0.744826
4.10001	-0.6724	0.763785
4.20001	-0.6578	0.782737
4.3	-0.6356	0.801679
4.40001	-0.6132	0.820618
4.5	-0.6129	0.839546
4.60001	-0.5841	0.85847
4.70001	-0.5676	0.877388
4.8	-0.5642	0.896295
4.90001	-0.549	0.915199
5	-0.5431	0.934092
5.10001	-0.5232	0.952982
5.20001	-0.5048	0.971864
5.3	-0.4815	0.990737
5.40001	-0.4503	1.00961
5.5	-0.4338	1.02846
5.60001	-0.4167	1.04732
5.70001	-0.4078	1.06617
5.8	-0.3992	1.085
5.90001	-0.3876	1.10384
6	-0.3672	1.12266
6.10001	-0.3471	1.14148
6.20001	-0.3258	1.16029
6.3	-0.3054	1.1791
6.40001	-0.2868	1.1979
6.5	-0.2639	1.21669
6.60001	-0.2525	1.23547
6.70001	-0.2334	1.25425
6.8	-0.2148	1.27302
6.90001	-0.1939	1.29178
7	-0.1764	1.31054
7.10001	-0.1571	1.32929
7.20001	-0.1385	1.34803
7.3	-0.1208	1.36676
7.40001	-0.1021	1.38549
7.5	-0.0892	1.40421
7.60001	-0.0715	1.42293
7.70001	-0.0543	1.44164
7.8	-0.0294	1.46033
7.90001	-0.0092	1.47903
8	0.0091	1.49771
8.10001	0.0308	1.5164
8.20001	0.052599	1.53507
8.3	0.0702	1.55373
8.40001	0.0915	1.57239
8.5	0.1118	1.59104
8.60001	0.13	1.60969
8.70001	0.147299	1.62833
8.8	0.1662	1.64696
8.90001	0.183	1.66559
9	0.2095	1.6842
9.10001	0.229	1.70281
9.20001	0.249999	1.72142
9.3	0.2707	1.74001
9.40001	0.2909	1.7586
9.5	0.3111	1.77719
9.60001	0.3313	1.79576
9.70001	0.3502	1.81433
9.8	0.37	1.83289
9.90001	0.3826	1.85145
10	0.3941	1.87
10.1	0.4098	1.88854
10.2	0.4319	1.90708
10.3	0.4492	1.9256
10.4	0.4705	1.94412
10.5	0.4923	1.96263
10.6	0.5146	1.98114
10.7	0.5341	1.99964
10.8	0.5512	2.01814
10.9	0.5715	2.03662
11	0.5848	2.0551
11.1	0.6037	2.07357
11.2	0.622899	2.09204
11.3	0.6371	2.1105
11.4	0.6501	2.12895
11.5	0.6662	2.1474
11.6	0.6834	2.16583
11.7	0.7006	2.18427
11.8	0.7176	2.20269
11.9	0.7348	2.22111
12	0.752	2.23952
12.1	0.7662	2.25792
12.2	0.79	2.27632
12.3	0.8109	2.29471
12.4	0.8292	2.31309
12.5	0.8508	2.33147
12.6	0.8643	2.34984
12.7	0.8803	2.3682
12.8	0.9004	2.38656
12.9	0.9174	2.40491
13	0.9336	2.42325
13.1	0.9487	2.44158
13.2	0.9668	2.45991
13.3	0.9841	2.47823
13.4	1.0005	2.49655
13.5	1.0182	2.51485
13.6	1.0358	2.53316
13.7	1.0479	2.55145
13.8	1.0636	2.56974
13.9	1.0782	2.58802
14	1.0979	2.60629
14.1	1.1157	2.62456
14.2	1.1261	2.64282
14.3	1.1407	2.66107
14.4	1.1592	2.67932
14.5	1.1786	2.69756
14.6	1.1959	2.71579
14.7	1.2106	2.73402
14.8	1.2269	2.75223
14.9	1.2467	2.77045
15	1.2633	2.78865
15.1	1.2795	2.80685
15.2	1.2977	2.82504
15.3	1.3125	2.84323
15.4	1.3291	2.8614
15.5	1.3419	2.87957
15.6	1.3587	2.89774
15.7	1.3773	2.9159
15.8	1.3951	2.93405
15.9	1.4101	2.95219
16	1.4267	2.97033
16.1	1.4431	2.98846
16.2	1.4647	3.00658
16.3	1.484	3.0247
16.4	1.5042	3.04281
16.5	1.5235	3.06091
16.6	1.5399	3.07901
16.7	1.5541	3.0971
16.8	1.5654	3.11518
16.9	1.5873	3.13326
17	1.6034	3.15132
17.1	1.6238	3.16939
17.2	1.6441	3.18744
17.3	1.6649	3.20549
17.4	1.6859	3.22353
17.5	1.7059	3.24157
17.6	1.7242	3.25959
17.7	1.7404	3.27762
17.8	1.7565	3.29563
17.9	1.7747	3.31364
18	1.7926	3.33164
18.1	1.8086	3.34963
18.2	1.8257	3.36762
18.3	1.841	3.3856
18.4	1.8631	3.40358
18.5	1.8877	3.42154
18.6	1.9061	3.4395
18.7	1.9298	3.45746
18.8	1.9495	3.4754
18.9	1.9618	3.49334
19	1.9765	3.51127
19.1	1.9919	3.5292
19.2	2.0141	3.54712
19.3	2.0363	3.56503
19.4	2.0567	3.58294
19.5	2.0727	3.60084
19.6	2.0897	3.61873
19.7	2.1115	3.63662
19.8	2.134	3.6545
19.9	2.151	3.67237
20	2.1677	3.69023
20.1	2.1878	3.7081
20.2	2.2041	3.72595
20.3	2.223	3.74379
20.4	2.2414	3.76163
20.5	2.2621	3.77946
20.6	2.2773	3.79729
20.7	2.2976	3.81511
20.8	2.3172	3.83292
20.9	2.3384	3.85072
21	2.3574	3.86852
21.1	2.3738	3.88631
21.2	2.3928	3.9041
21.3	2.4155	3.92188
21.4	2.4356	3.93965
21.5	2.4557	3.95741
21.6	2.4757	3.97517
21.7	2.4954	3.99292
21.8	2.5179	4.01066
21.9	2.5377	4.0284
22	2.5574	4.04613
22.1	2.5785	4.06386
22.2	2.5944	4.08157
22.3	2.6085	4.09928
22.4	2.6298	4.11699
22.5	2.6428	4.13468
22.6	2.6577	4.15238
22.7	2.6778	4.17006
22.8	2.6916	4.18774
22.9	2.7123	4.20541
23	2.7296	4.22307
23.1	2.7461	4.24073
23.2	2.7688	4.25838
23.3	2.7857	4.27602
23.4	2.804	4.29366
23.5	2.8227	4.31129
23.6	2.8421	4.32891
23.7	2.8627	4.34653
23.8	2.879	4.36414
23.9	2.8971	4.38174
24	2.9189	4.39934
24.1	2.9357	4.41693
24.2	2.955	4.43451
24.3	2.9749	4.45209
24.4	2.9945	4.46966
24.5	3.014	4.48722
24.6	3.0311	4.50478
24.7	3.049	4.52233
24.8	3.0663	4.53987
24.9	3.0817	4.55741
25	3.1016	4.57493
25.1	3.1234	4.59246
25.2	3.1451	4.60998
25.3	3.1609	4.62748
25.4	3.181	4.64499
25.5	3.2023	4.66248
25.6	3.2218	4.67997
25.7	3.243	4.69746
25.8	3.2608	4.71493
25.9	3.2823	4.7324
26	3.3018	4.74986
26.1	3.3206	4.76732
26.2	3.3362	4.78477
26.3	3.3539	4.80221
26.4	3.3767	4.81965
26.5	3.3938	4.83708
26.6	3.4095	4.8545
26.7	3.4278	4.87192
26.8	3.4487	4.88933
26.9	3.468	4.90673
27	3.4865	4.92413
27.1	3.5042	4.94152
27.2	3.5265	4.9589
27.3	3.5441	4.97628
27.4	3.557	4.99365
27.5	3.5752	5.01101
27.6	3.5926	5.02837
27.7	3.613	5.04572
27.8	3.6298	5.06306
27.9	3.6477	5.0804
28	3.6648	5.09773
28.1	3.6834	5.11505
28.2	3.7009	5.13237
28.3	3.7172	5.14968
28.4	3.736	5.16698
28.5	3.7515	5.18428
28.6	3.773	5.20157
28.7	3.796	5.21885
28.8	3.8157	5.23613
28.9	3.838	5.2534
29	3.8565	5.27066
29.1	3.8676	5.28792
29.2	3.8819	5.30517
29.3	3.8933	5.32241
29.4	3.912	5.33965
29.5	3.9298	5.35688
29.6	3.9522	5.37411
29.7	3.9678	5.39132
29.8	3.9811	5.40853
29.9	3.9994	5.42574
30	4.0146	5.44293
30.1	4.0275	5.46013
30.2	4.044	5.47731
30.3	4.0617	5.49449
30.4	4.0764	5.51166
30.5	4.0932	5.52882
30.6	4.1106	5.54598
30.7	4.1278	5.56313
30.8	4.1435	5.58028
30.9	4.1591	5.59742
31	4.1746	5.61455
31.1	4.1894	5.63167
31.2	4.2071	5.64879
31.3	4.2208	5.6659
31.4	4.2331	5.68301
31.5	4.2523	5.70011
31.6	4.2683	5.7172
31.7	4.2837	5.73428
31.8	4.3004	5.75136
31.9	4.3177	5.76844
32	4.3327	5.7855
32.1	4.3471	5.80256
32.2	4.363	5.81961
32.3	4.3824	5.83666
32.4	4.406	5.8537
32.5	4.4194	5.87073
32.6	4.4369	5.88776
32.7	4.454	5.90478
32.8	4.472	5.92179
32.9	4.4864	5.9388
33	4.5025	5.9558
33.1	4.5177	5.97279
33.2	4.5299	5.98978
33.3	4.5445	6.00676
33.4	4.5588	6.02373
33.5	4.5781	6.0407
33.6	4.5927	6.05766
33.7	4.6105	6.07461
33.8	4.6301	6.09156
33.9	4.6522	6.1085
34	4.6689	6.12544
34.1	4.6841	6.14237
34.2	4.7002	6.15929
34.3	4.7145	6.1762
34.4	4.7317	6.19311
34.5	4.7535	6.21001
34.6	4.7704	6.22691
34.7	4.7822	6.2438
34.8	4.7957	6.26068
34.9	4.8132	6.27756
35	4.8303	6.29442
35.1	4.8488	6.31129
35.2	4.8719	6.32814
35.3	4.8909	6.34499
35.4	4.9122	6.36184
35.5	4.9296	6.37867
35.6	4.9443	6.3955
35.7	4.9617	6.41233
35.8	4.9827	6.42914
35.9	5.0014	6.44595
36	5.016	6.46275
36.1	5.0306	6.47955
36.2	5.0483	6.49635
36.3	5.0656	6.51313
36.4	5.0836	6.52991
36.5	5.1007	6.54668
36.6	5.1173	6.56344
36.7	5.1333	6.5802
36.8	5.1469	6.59695
36.9	5.1633	6.6137
37	5.1829	6.63044
37.1	5.1977	6.64717
37.2	5.2154	6.6639
37.3	5.2357	6.68062
37.4	5.2516	6.69733
37.5	5.2669	6.71403
37.6	5.2817	6.73074
37.7	5.2999	6.74743
37.8	5.3154	6.76412
37.9	5.3292	6.7808
38	5.3421	6.79747
38.1	5.3556	6.81414
38.2	5.3744	6.8308
38.3	5.3924	6.84745
38.4	5.4059	6.8641
38.5	5.4204	6.88074
38.6	5.4394	6.89738
38.7	5.4549	6.91401
38.8	5.4708	6.93063
38.9	5.4874	6.94724
39	5.5096	6.96385
39.1	5.5289	6.98046
39.2	5.5438	6.99705
39.3	5.5636	7.01364
39.4	5.5769	7.03023
39.5	5.5941	7.0468
39.6	5.6056	7.06337
39.7	5.6218	7.07994
39.8	5.6365	7.09649
39.9	5.6453	7.11305
40	5.6569	7.12959
40.1	5.674	7.14613
40.2	5.6929	7.16266
40.3	5.7102	7.17919
40.4	5.7292	7.19571
40.5	5.7507	7.21222
40.6	5.766	7.22872
40.7	5.7842	7.24522
40.8	5.7995	7.26172
40.9	5.816	7.2782
41	5.8294	7.29468
41.1	5.8419	7.31116
41.2	5.8538	7.32763
41.3	5.8675	7.34408
41.4	5.8778	7.36054
41.5	5.8907	7.37699
41.6	5.9022	7.39343
41.7	5.9183	7.40986
41.8	5.932	7.42629
41.9	5.9477	7.44272
42	5.9654	7.45913
42.1	5.9809	7.47554
42.2	5.9965	7.49195
42.3	6.0175	7.50834
42.4	6.037	7.52473
42.5	6.0502	7.54111
42.6	6.0691	7.55749
42.7	6.0834	7.57386
42.8	6.0979	7.59023
42.9	6.1165	7.60659
43	6.1334	7.62294
43.1	6.1456	7.63928
43.2	6.1668	7.65562
43.3	6.1853	7.67195
43.4	6.1977	7.68828
43.5	6.21	7.7046
43.6	6.2283	7.72091
43.7	6.2461	7.73722
43.8	6.2588	7.75352
43.9	6.2746	7.76982
44	6.2914	7.7861
44.1	6.3133	7.80239
44.2	6.3257	7.81866
44.3	6.3385	7.83493
44.4	6.3515	7.85119
44.5	6.3665	7.86745
44.6	6.3789	7.8837
44.7	6.3941	7.89994
44.8	6.4106	7.91617
44.9	6.4256	7.93241
45	6.4429	7.94863
45.1	6.4511	7.96485
45.2	6.459	7.98106
45.3	6.4775	7.99726
45.4	6.4932	8.01346
45.5	6.5083	8.02965
45.6	6.5285	8.04584
45.7	6.5477	8.06202
45.8	6.5665	8.07819
45.9	6.5843	8.09436
46	6.6016	8.11052
46.1	6.62	8.12667
46.2	6.637	8.14282
46.3	6.6551	8.15896
46.4	6.6702	8.1751
46.5	6.6889	8.19122
46.6	6.7048	8.20735
46.7	6.7189	8.22346
46.8	6.7364	8.23957
46.9	6.754	8.25568
47	6.7719	8.27177
47.1	6.7922	8.28786
47.2	6.809	8.30395
47.3	6.8277	8.32003
47.4	6.8406	8.3361
47.5	6.8567	8.35216
47.6	6.8718	8.36822
47.7	6.8898	8.38428
47.8	6.9104	8.40032
47.9	6.9289	8.41636
48	6.945	8.43239
48.1	6.958	8.44842
48.2	6.9727	8.46444
48.3	6.989	8.48045
48.4	6.9974	8.49646
48.5	7.0142	8.51247
48.6	7.0283	8.52846
48.7	7.0409	8.54445
48.8	7.0598	8.56043
48.9	7.0764	8.57641
49	7.0909	8.59238
49.1	7.1061	8.60834
49.2	7.1232	8.6243
49.3	7.1384	8.64025
49.4	7.1534	8.6562
49.5	7.1683	8.67214
49.6	7.1832	8.68807
49.7	7.1973	8.704
49.8	7.2146	8.71992
49.9	7.2252	8.73583
50	7.2373	8.75174
50.1	7.2529	8.76764
50.2	7.2674	8.78353
50.3	7.2836	8.79942
50.4	7.3052	8.8153
50.5	7.3247	8.83118
50.6	7.3407	8.84705
50.7	7.359	8.86291
50.8	7.3775	8.87877
50.9	7.3927	8.89462
51	7.4077	8.91046
51.1	7.4242	8.9263
51.2	7.4438	8.94213
51.3	7.4636	8.95796
51.4	7.4823	8.97378
51.5	7.4923	8.98959
51.6	7.5121	9.0054
51.7	7.5261	9.0212
51.8	7.5389	9.03699
51.9	7.5494	9.05278
52	7.5622	9.06856
52.1	7.5765	9.08434
52.2	7.5912	9.10011
52.3	7.602	9.11587
52.4	7.6135	9.13163
52.5	7.6226	9.14737
52.6	7.6344	9.16312
52.7	7.6464	9.17886
52.8	7.6593	9.19459
52.9	7.6708	9.21031
53	7.6822	9.22603
53.1	7.6971	9.24175
53.2	7.7146	9.25745
53.3	7.7306	9.27315
53.4	7.7461	9.28885
53.5	7.7585	9.30453
53.6	7.7742	9.32022
53.7	7.7899	9.33589
53.8	7.8033	9.35156
53.9	7.8174	9.36722
54	7.8364	9.38288
54.1	7.8511	9.39853
54.2	7.8691	9.41418
54.3	7.8828	9.42981
54.4	7.8986	9.44545
54.5	7.917	9.46107
54.6	7.9324	9.47669
54.7	7.9476	9.4923
54.8	7.9597	9.50791
54.9	7.9702	9.52351
55	7.9773	9.5391
55.1	7.9896	9.55469
55.2	8.0022	9.57028
55.3	8.0196	9.58585
55.4	8.035	9.60142
55.5	8.0477	9.61698
55.6	8.0662	9.63254
55.7	8.0821	9.64809
55.8	8.1011	9.66364
55.9	8.1147	9.67918
56	8.1303	9.69471
56.1	8.1493	9.71023
56.2	8.1608	9.72575
56.3	8.1743	9.74127
56.4	8.189	9.75677
56.5	8.2089	9.77228
56.6	8.2211	9.78777
56.7	8.2318	9.80326
56.8	8.2427	9.81874
56.9	8.2567	9.83422
57	8.273	9.84969
57.1	8.2822	9.86515
57.2	8.2968	9.88061
57.3	8.308	9.89606
57.4	8.318	9.91151
57.5	8.3359	9.92695
57.6	8.3517	9.94238
57.7	8.3726	9.95781
57.8	8.394	9.97323
57.9	8.4099	9.98865
58	8.4114	10.004
58.1	8.4273	10.0195
58.2	8.4448	10.0349
58.3	8.4635	10.0502
58.4	8.4774	10.0656
58.5	8.4835	10.081
58.6	8.4923	10.0964
58.7	8.5136	10.1117
58.8	8.5415	10.1271
58.9	8.5538	10.1425
59	8.5711	10.1578
59.1	8.5549	10.1731
59.2	8.5538	10.1885
59.3		10.2038
59.4		10.2191
59.5		10.2344
59.6		10.2498
59.7		10.2651
59.8		10.2804
59.9		10.2957
60		10.3109
60.1		10.3109
60.2		10.3078
60.3		10.3047
60.4		10.3016
60.5		10.2984
60.6		10.2953
60.7		10.2922
60.8		10.289
60.9		10.2859
61		10.2828
61.1		10.2797
61.2		10.2766
61.3		10.2735
61.4		10.2703
61.5		10.2672
61.6		10.2641
61.7		10.261
61.8	11.5188	10.2579
61.9	11.1274	10.2548
62	10.7568	10.2516
62.1	10.6465	10.2485
62.2	10.3879	10.2454
62.3	10.3666	10.2423
62.4	10.2949	10.2392
62.5	10.2417	10.2361
62.6	10.1741	10.233
62.7	10.0996	10.2299
62.8	10.2005	10.2268
62.9	10.1367	10.2237
63	10.1517	10.2206
63.1	10.1491	10.2175
63.2	10.1947	10.2144
63.3	10.1852	10.2113
63.4	10.1687	10.2082
63.5	10.2056	10.2051
63.6	10.1881	10.202
63.7	10.2044	10.1989
63.8	10.1811	10.1958
63.9	10.1666	10.1927
64	10.1699	10.1896
64.1	10.1683	10.1865
64.2	10.1676	10.1834
64.3	10.1844	10.1804
64.4	10.1899	10.1773
64.5	10.1957	10.1742
64.6	10.202	10.1711
64.7	10.207	10.168
64.8	10.1928	10.1649
64.9	10.1849	10.1618
65	10.178	10.1588
65.1	10.1836	10.1557
65.2	10.1706	10.1526
65.3	10.1699	10.1495
65.4	10.1685	10.1464
65.5	10.1722	10.1434
65.6	10.174	10.1403
65.7	10.1724	10.1372
65.8	10.1734	10.1341
65.9	10.1735	10.1311
66	10.1832	10.128
66.1	10.1823	10.1249
66.2	10.1948	10.1219
66.3	10.1965	10.1188
66.4	10.1918	10.1157
66.5	10.1863	10.1126
66.6	10.1863	10.1096
66.7	10.1856	10.1065
66.8	10.1866	10.1035
66.9	10.1879	10.1004
67	10.1922	10.0973
67.1	10.1887	10.0943
67.2	10.1847	10.0912
67.3	10.1815	10.0881
67.4	10.1828	10.0851
67.5	10.185	10.082
67.6	10.1822	10.079
67.7	10.1753	10.0759
67.8	10.1692	10.0729
67.9	10.171	10.0698
68	10.1666	10.0668
68.1	10.1641	10.0637
68.2	10.1591	10.0606
68.3	10.1533	10.0576
68.4	10.1531	10.0546
68.5	10.1554	10.0515
68.6	10.1611	10.0485
68.7	10.1584	10.0454
68.8	10.1599	10.0424
68.9	10.1645	10.0393
69	10.164	10.0363
69.1	10.1563	10.0332
69.2	10.15	10.0302
69.3	10.1604	10.0272
69.4	10.1627	10.0241
69.5	10.1651	10.0211
69.6	10.168	10.018
69.7	10.1537	10.015
69.8	10.1467	10.012
69.9	10.1452	10.0089
70	10.1939	10.0059
70.1	10.1683	10.0029
70.2	10.1562	9.99983
70.3	10.1412	9.9968
70.4	10.1401	9.99377
70.5	10.0443	9.99074
70.6	10.2789	9.98771
70.7	10.3659	9.98469
70.8	10.5647	9.98166
70.9	10.2335	9.97864
71	10.271	9.97561
71.1	9.9949	9.97259
71.2	10.4613	9.96957
71.3	10.4395	9.96654
71.4	9.7546	9.96353
71.5	10.0436	9.96051
71.6	9.989	9.95749
71.7	10.0313	9.95447
71.8	10.0091	9.95145
71.9	10.0088	9.94844
72	9.9951	9.94543
72.1	10.0117	9.94241
72.2	10.0062	9.9394
72.3	9.8646	9.93639
72.4	10.0453	9.93338
72.5	10.2403	9.93037
72.6	10.2345	9.92736
72.7	10.1027	9.92435
72.8	9.8709	9.92134
72.9	9.8712	9.91834
73	9.8792	9.91533
73.1	9.8292	9.91233
73.2	9.7845	9.90933
73.3	9.7239	9.90633
73.4	9.6893	9.90332
73.5	9.5466	9.90032
73.6	9.2964	9.89732
73.7	9.32373	9.89433
73.8	9.4404	9.89133
73.9	9.4175	9.88833
74	9.3445	9.88534
74.1	9.3119	9.88234
74.2	9.33342	9.87935
74.3	9.3796	9.87636
74.4	9.4999	9.87336
74.5	9.6548	9.87037
74.6	9.7687	9.86739
74.7	9.84461	9.8644
74.8	9.9024	9.86141
74.9	9.9641	9.85842
75	9.9578	9.85544
75.1	9.9822	9.85245
75.2	9.9916	9.84947
75.3	10.0203	9.84648
75.4	10.0268	9.8435
75.5	10.0466	9.84052
75.6	10.0598	9.83754
75.7	10.0667	9.83456
75.8	10.0698	9.83158
75.9	10.0681	9.82861
76	10.0692	9.82563
76.1	10.0522	9.82265
76.2	10.0411	9.81968
76.3	10.0223	9.81671
76.4	10.0071	9.81373
76.5	9.9967	9.81076
76.6	9.982	9.80779
76.7	9.9733	9.80482
76.8	9.9778	9.80185
76.9	9.9713	9.79888
77	9.9633	9.79592
77.1	9.9623	9.79295
77.2	9.9648	9.78999
77.3	9.9603	9.78702
77.4	9.9575	9.78406
77.5	9.9593	9.7811
77.6	9.9535	9.77814
77.7	9.951	9.77517
77.8	9.9484	9.77221
77.9	9.9461	9.76926
78	9.9335	9.7663
78.1	9.9255	9.76334
78.2	9.9196	9.76039
78.3	9.9191	9.75743
78.4	9.913	9.75448
78.5	9.9043	9.75153
78.6	9.9016	9.74857
78.7	9.8962	9.74562
78.8	9.894	9.74267
78.9	9.8902	9.73972
79	9.8852	9.73677
79.1	9.8835	9.73383
79.2	9.8817	9.73088
79.3	9.8796	9.72793
79.4	9.8798	9.72499
79.5	9.8767	9.72205
79.6	9.8742	9.7191
79.7	9.8758	9.71616
79.8	9.872	9.71322
79.9	9.8722	9.71028
80	9.8725	9.70734
80.1	9.8717	9.7044
80.2	9.8731	9.70147
80.3	9.8697	9.69853
80.4	9.8655	9.6956
80.5	9.8649	9.69266
80.6	9.8602	9.68973
80.7	9.8564	9.6868
80.8	9.8555	9.68386
80.9	9.8492	9.68093
81	9.8451	9.678
81.1	9.8441	9.67507
81.2	9.84	9.67215
81.3	9.8386	9.66922
81.4	9.8416	9.66629
81.5	9.8464	9.66337
81.6	9.8427	9.66044
81.7	9.8342	9.65752
81.8	9.8284	9.6546
81.9	9.8291	9.65168
82	9.8261	9.64876
82.1	9.8207	9.64584
82.2	9.8144	9.64292
82.3	9.8115	9.64
82.4	9.8089	9.63708
82.5	9.8028	9.63417
82.6	9.7959	9.63125
82.7	9.7883	9.62834
82.8	9.7811	9.62543
82.9	9.7728	9.62251
83	9.7672	9.6196
83.1	9.7677	9.61669
83.2	9.7635	9.61378
83.3	9.7569	9.61087
83.4	9.7525	9.60797
83.5	9.7475	9.60506
83.6	9.7444	9.60215
83.7	9.7433	9.59925
83.8	9.7428	9.59634
83.9	9.7409	9.59344
84	9.7375	9.59054
84.1	9.7365	9.58764
84.2	9.7374	9.58474
84.3	9.7341	9.58184
84.4	9.7303	9.57894
84.5	9.7263	9.57604
84.6	9.7257	9.57315
84.7	9.7225	9.57025
84.8	9.7176	9.56736
84.9	9.7161	9.56446
85	9.7141	9.56157
85.1	9.7132	9.55868
85.2	9.7112	9.55579
85.3	9.7109	9.5529
85.4	9.7104	9.55001
85.5	9.7065	9.54712
85.6	9.7036	9.54423
85.7	9.7048	9.54134
85.8	9.7067	9.53846
85.9	9.7008	9.53557
86	9.6923	9.53269
86.1	9.6888	9.52981
86.2	9.6828	9.52693
86.3	9.679	9.52404
86.4	9.6735	9.52117
86.5	9.6643	9.51829
86.6	9.6525	9.51541
86.7	9.6495	9.51253
86.8	9.6451	9.50965
86.9	9.6509	9.50678
87	9.6418	9.5039
87.1	9.6534	9.50103
87.2	9.6642	9.49816
87.3	9.6709	9.49528
87.4	9.677	9.49241
87.5	9.6809	9.48954
87.6	9.6854	9.48667
87.7	9.6917	9.48381
87.8	9.6984	9.48094
87.9	9.6902	9.47807
88	9.676	9.47521
88.1	9.6614	9.47234
88.2	9.6412	9.46948
88.3	9.6253	9.46661
88.4	9.6106	9.46375
88.5	9.5969	9.46089
88.6	9.587	9.45803
88.7	9.5796	9.45517
88.8	9.5768	9.45231
88.9	9.5769	9.44946
89	9.5737	9.4466
89.1	9.5737	9.44374
89.2	9.5733	9.44089
89.3	9.5753	9.43803
89.4	9.5801	9.43518
89.5	9.5759	9.43233
89.6	9.5769	9.42948
89.7	9.5808	9.42663
89.8	9.5797	9.42378
89.9	9.5838	9.42093
90	9.5952	9.41808
90.1	9.6036	9.41523
90.2	9.5959	9.41239
90.3	9.5808	9.40954
90.4	9.5595	9.4067
90.5	9.5337	9.40386
90.6	9.5146	9.40101
90.7	9.4977	9.39817
90.8	9.4876	9.39533
90.9	9.4839	9.39249
91	9.471	9.38965
91.1	9.4644	9.38682
91.2	9.4654	9.38398
91.3	9.4682	9.38114
91.4	9.4725	9.37831
91.5	9.49	9.37547
91.6	9.4973	9.37264
91.7	9.5071	9.36981
91.8	9.519	9.36698
91.9	9.5358	9.36415
92	9.5325	9.36132
92.1	9.5329	9.35849
92.2	9.5169	9.35566
92.3	9.5055	9.35283
92.4	9.4745	9.35001
92.5	9.4368	9.34718
92.6	9.4185	9.34436
92.7	9.3884	9.34153
92.8	9.3943	9.33871
92.9	9.3774	9.33589
93	9.3436	9.33307
93.1	9.3176	9.33025
93.2	9.3059	9.32743
93.3	9.2876	9.32461
93.4	9.2807	9.32179
93.5	9.296	9.31898
93.6	9.3324	9.31616
93.7	9.3585	9.31335
93.8	9.3656	9.31053
93.9	9.3723	9.30772
94	9.3829	9.30491
94.1	9.3897	9.3021
94.2	9.3809	9.29929
94.3	9.3916	9.29648
94.4	9.3939	9.29367
94.5	9.3927	9.29086
94.6	9.3901	9.28806
94.7	9.3839	9.28525
94.8	9.3812	9.28244
94.9	9.3936	9.27964
95	9.407	9.27684
95.1	9.4159	9.27404
95.2	9.4183	9.27124
95.3	9.4094	9.26843
95.4	9.4061	9.26563
95.5	9.3996	9.26284
95.6	9.3907	9.26004
95.7	9.4018	9.25724
95.8	9.41	9.25445
95.9	9.4165	9.25165
96	9.4091	9.24886
96.1	9.3899	9.24606
96.2	9.3815	9.24327
96.3	9.3817	9.24048
96.4	9.3971	9.23769
96.5	9.3803	9.2349
96.6	9.3777	9.23211
96.7	9.3575	9.22932
96.8	9.3549	9.22653
96.9	9.3466	9.22375
97	9.3417	9.22096
97.1	9.3392	9.21818
97.2	9.3389	9.21539
97.3	9.3429	9.21261
97.4	9.337	9.20983
97.5	9.3275	9.20705
97.6	9.3175	9.20427
97.7	9.3173	9.20149
97.8	9.3292	9.19871
97.9	9.3277	9.19593
98	9.3278	9.19315
98.1	9.3287	9.19038
98.2	9.332	9.1876
98.3	9.3238	9.18483
98.4	9.327	9.18206
98.5	9.3326	9.17928
98.6	9.3361	9.17651
98.7	9.3359	9.17374
98.8	9.3334	9.17097
98.9	9.3414	9.1682
99	9.3561	9.16544
99.1	9.3643	9.16267
99.2	9.3653	9.1599
99.3	9.3662	9.15714
99.4	9.3561	9.15437
99.5	9.3553	9.15161
99.6	9.3521	9.14884
99.7	9.3567	9.14608
99.8	9.3447	9.14332
99.9	9.3164	9.14056
100	9.3096	9.1378
100.1	9.3117	9.13504
100.2	9.3214	9.13229
100.3	9.3082	9.12953
100.4	9.2925	9.12677
100.5	9.2791	9.12402
100.6	9.2671	9.12126
100.7	9.2632	9.11851
100.8	9.2566	9.11576
100.9	9.2505	9.11301
101	9.2401	9.11026
101.1	9.2416	9.10751
101.2	9.2399	9.10476
101.3	9.2465	9.10201
101.4	9.2493	9.09926
101.5	9.256	9.09652
101.6	9.2577	9.09377
101.7	9.256	9.09103
101.8	9.2514	9.08828
101.9	9.2474	9.08554
102	9.2426	9.0828
102.1	9.2306	9.08006
102.2	9.2188	9.07732
102.3	9.21	9.07458
102.4	9.2011	9.07184
102.5	9.1876	9.0691
102.6	9.1817	9.06636
102.7	9.1752	9.06363
102.8	9.1749	9.06089
102.9	9.1667	9.05816
103	9.1606	9.05542
103.1	9.1557	9.05269
103.2	9.1522	9.04996
103.3	9.1548	9.04723
103.4	9.1514	9.0445
103.5	9.1455	9.04177
103.6	9.143	9.03904
103.7	9.1424	9.03631
103.8	9.1458	9.03359
103.9	9.1435	9.03086
104	9.138	9.02814
104.1	9.1364	9.02541
104.2	9.1364	9.02269
104.3	9.1379	9.01997
104.4	9.1367	9.01725
104.5	9.1338	9.01453
104.6	9.1318	9.01181
104.7	9.1257	9.00909
104.8	9.1246	9.00637
104.9	9.1221	9.00365
105	9.1205	9.00094
105.1	9.1246	8.99822
105.2	9.125	8.9955
105.3	9.116	8.99279
105.4	9.1134	8.99008
105.5	9.1132	8.98737
105.6	9.1082	8.98466
105.7	9.105	8.98194
105.8	9.1025	8.97923
105.9	9.1008	8.97653
106	9.0967	8.97382
106.1	9.0933	8.97111
106.2	9.094	8.96841
106.3	9.0915	8.9657
106.4	9.0847	8.963
106.5	9.0824	8.96029
106.6	9.0824	8.95759
106.7	9.0837	8.95489
106.8	9.0784	8.95219
106.9	9.0823	8.94949
107	9.0775	8.94679
107.1	9.0779	8.94409
107.2	9.0805	8.94139
107.3	9.0771	8.93869
107.4	9.0714	8.936
107.5	9.0693	8.9333
107.6	9.069	8.93061
107.7	9.0683	8.92792
107.8	9.0681	8.92522
107.9	9.0652	8.92253
108	9.0649	8.91984
108.1	9.0663	8.91715
108.2	9.0664	8.91446
108.3	9.0651	8.91177
108.4	9.0587	8.90909
108.5	9.0544	8.9064
108.6	9.0552	8.90371
108.7	9.0522	8.90103
108.8	9.0503	8.89834
108.9	9.049	8.89566
109	9.0478	8.89298
109.1	9.0474	8.8903
109.2	9.0444	8.88762
109.3	9.0383	8.88494
109.4	9.032	8.88226
109.5	9.028	8.87958
109.6	9.0243	8.8769
109.7	9.0222	8.87422
109.8	9.019	8.87155
109.9	9.0175	8.86887
110	9.0151	8.8662
110.1	9.013	8.86353
110.2	9.005	8.86086
110.3	8.9943	8.85818
110.4	8.9892	8.85551
110.5	8.9885	8.85284
110.6	8.9849	8.85017
110.7	8.9783	8.84751
110.8	8.9751	8.84484
110.9	8.9731	8.84217
111	8.9655	8.83951
111.1	8.9645	8.83684
111.2	8.9616	8.83418
111.3	8.9529	8.83151
111.4	8.9512	8.82885
111.5	8.9458	8.82619
111.6	8.945	8.82353
111.7	8.9452	8.82087
111.8	8.9425	8.81821
111.9	8.9359	8.81555
112	8.9349	8.8129
112.1	8.9325	8.81024
112.2	8.9302	8.80758
112.3	8.9311	8.80493
112.4	8.9295	8.80227
112.5	8.9283	8.79962
112.6	8.9227	8.79697
112.7	8.9169	8.79432
112.8	8.9114	8.79167
112.9	8.9092	8.78902
113	8.9072	8.78637
113.1	8.9066	8.78372
113.2	8.905	8.78107
113.3	8.9076	8.77843
113.4	8.9095	8.77578
113.5	8.9118	8.77314
113.6	8.9093	8.77049
113.7	8.9013	8.76785
113.8	8.891	8.76521
113.9	8.8892	8.76257
114	8.8778	8.75993
114.1	8.8669	8.75728
114.2	8.8701	8.75465
114.3	8.8758	8.75201
114.4	8.8718	8.74937
114.5	8.8782	8.74673
114.6	8.8775	8.7441
114.7	8.8684	8.74146
114.8	8.8703	8.73883
114.9	8.8768	8.7362
115	8.8731	8.73356
115.1	8.8852	8.73093
115.2	8.8793	8.7283
115.3	8.8683	8.72567
115.4	8.8765	8.72304
115.5	8.8572	8.72041
115.6	8.8502	8.71779
115.7	8.8348	8.71516
115.8	8.8165	8.71253
115.9	8.8122	8.70991
116	8.81129	8.70729
116.1	8.8114	8.70466
116.2		8.70204
116.3		8.69942
116.4		8.6968
116.5		8.69418
116.6		8.69156
116.7		8.68894
116.8		8.68632
116.9		8.6837
117		8.6837
117.1		8.71818
117.2		8.75263
117.3		8.78707
117.4		8.82148
117.5		8.85589
117.6		8.89028
117.7		8.92465
117.8		8.95901
117.9		8.99334
118		9.02767
118.1		9.06197
118.2		9.09626
118.3		9.13054
118.4		9.16479
118.5		9.19903
118.6		9.23325
118.7	6.85148	9.26746
118.8	7.16005	9.30166
118.9	7.42875	9.33582
119	7.71484	9.36998
119.1	7.81452	9.40412
119.2	7.91632	9.43825
119.3	8.02601	9.47236
119.4	8.08358	9.50644
119.5	8.0438	9.54052
119.6	8.0988	9.57458
119.7	8.13281	9.60863
119.8	8.22481	9.64266
119.9	8.31469	9.67666
120	8.3457	9.71065
120.1	8.3744	9.74463
120.2	8.421	9.7786
120.3	8.458	9.81254
120.4	8.5127	9.84646
120.5	8.5771	9.88038
120.6	8.6139	9.91427
120.7	8.6611	9.94815
120.8	8.6825	9.98202
120.9	8.7064	10.0159
121	8.7183	10.0497
121.1	8.7418	10.0835
121.2	8.7735	10.1173
121.3	8.8106	10.1511
121.4	8.8327	10.1848
121.5	8.8629	10.2186
121.6	8.89	10.2523
121.7	8.9316	10.286
121.8	8.9722	10.3197
121.9	9.0068	10.3534
122	9.04	10.3871
122.1	9.0705	10.4207
122.2	9.1089	10.4544
122.3	9.1461	10.488
122.4	9.1799	10.5216
122.5	9.212	10.5552
122.6	9.248	10.5887
122.7	9.2745	10.6223
122.8	9.3045	10.6558
122.9	9.3455	10.6893
123	9.3763	10.7228
123.1	9.4053	10.7563
123.2	9.4328	10.7898
123.3	9.4697	10.8233
123.4	9.4998	10.8567
123.5	9.5328	10.8901
123.6	9.5663	10.9235
123.7	9.6041	10.9569
123.8	9.6429	10.9903
123.9	9.677	11.0236
124	9.711	11.057
124.1	9.7478	11.0903
124.2	9.7895	11.1236
124.3	9.8246	11.1569
124.4	9.86	11.1902
124.5	9.8968	11.2234
124.6	9.9309	11.2567
124.7	9.9666	11.2899
124.8	10.0043	11.3231
124.9	10.0454	11.3563
125	10.0788	11.3895
125.1	10.1177	11.4227
125.2	10.1593	11.4558
125.3	10.1987	11.4889
125.4	10.2361	11.522
125.5	10.2702	11.5551
125.6	10.3045	11.5882
125.7	10.3338	11.6213
125.8	10.3749	11.6543
125.9	10.4094	11.6874
126	10.4445	11.7204
126.1	10.4836	11.7534
126.2	10.5195	11.7864
126.3	10.5569	11.8193
126.4	10.5927	11.8523
126.5	10.6283	11.8852
126.6	10.6639	11.9181
126.7	10.7001	11.951
126.8	10.7377	11.9839
126.9	10.7738	12.0168
127	10.8048	12.0496
127.1	10.8432	12.0825
127.2	10.8786	12.1153
127.3	10.9149	12.1481
127.4	10.9527	12.1809
127.5	10.9904	12.2136
127.6	11.0213	12.2464
127.7	11.0529	12.2791
127.8	11.0853	12.3119
127.9	11.1195	12.3446
128	11.1511	12.3773
128.1	11.1859	12.4099
128.2	11.2209	12.4426
128.3	11.2522	12.4753
128.4	11.2846	12.5079
128.5	11.3183	12.5405
128.6	11.3514	12.5731
128.7	11.3821	12.6057
128.8	11.4205	12.6382
128.9	11.4521	12.6708
129	11.4859	12.7033
129.1	11.5183	12.7358
129.2	11.5499	12.7683
129.3	11.58	12.8008
129.4	11.6089	12.8332
129.5	11.6436	12.8657
129.6	11.6767	12.8981
129.7	11.7055	12.9306
129.8	11.7372	12.9629
129.9	11.7721	12.9953
130	11.8077	13.0277
130.1	11.8413	13.0601
130.2	11.8736	13.0924
130.3	11.9052	13.1247
130.4	11.9362	13.157
130.5	11.9696	13.1893
130.6	12.0052	13.2216
130.7	12.0424	13.2538
130.8	12.0746	13.2861
130.9	12.1049	13.3183
131	12.1325	13.3505
131.1	12.1635	13.3827
131.2	12.1924	13.4149
131.3	12.2217	13.447
131.4	12.2531	13.4792
131.5	12.29	13.5113
131.6	12.3307	13.5434
131.7	12.3629	13.5755
131.8	12.3981	13.6076
131.9	12.4345	13.6396
132	12.4712	13.6717
132.1	12.5056	13.7037
132.2	12.5408	13.7357
132.3	12.5766	13.7677
132.4	12.6147	13.7997
132.5	12.6517	13.8317
132.6	12.6859	13.8636
132.7	12.7176	13.8956
132.8	12.7522	13.9275
132.9	12.7851	13.9594
133	12.8217	13.9913
133.1	12.859	14.0232
133.2	12.8915	14.055
133.3	12.9229	14.0869
133.4	12.956	14.1187
133.5	12.9903	14.1505
133.6	13.0242	14.1823
133.7	13.0583	14.2141
133.8	13.0909	14.2458
133.9	13.1269	14.2775
134	13.1668	14.3093
134.1	13.1985	14.341
134.2	13.2328	14.3727
134.3	13.2714	14.4044
134.4	13.3095	14.436
134.5	13.3442	14.4677
134.6	13.3814	14.4993
134.7	13.4157	14.5309
134.8	13.4495	14.5625
134.9	13.4851	14.5941
135	13.5228	14.6257
135.1	13.5587	14.6572
135.2	13.5925	14.6888
135.3	13.6312	14.7203
135.4	13.6679	14.7518
135.5	13.7018	14.7833
135.6	13.7316	14.8148
135.7	13.7651	14.8462
135.8	13.7987	14.8776
135.9	13.8363	14.9091
136	13.8714	14.9405
136.1	13.9044	14.9719
136.2	13.943	15.0032
136.3	13.9818	15.0346
136.4	14.0233	15.066
136.5	14.0554	15.0973
136.6	14.0897	15.1286
136.7	14.1236	15.1599
136.8	14.1564	15.1912
136.9	14.1917	15.2224
137	14.2248	15.2537
137.1	14.2616	15.2849
137.2	14.2915	15.3161
137.3	14.3257	15.3474
137.4	14.3598	15.3785
137.5	14.3979	15.4097
137.6	14.4339	15.4408
137.7	14.4633	15.472
137.8	14.4882	15.5031
137.9	14.5212	15.5342
138	14.5546	15.5653
138.1	14.5831	15.5964
138.2	14.6142	15.6274
138.3	14.6463	15.6585
138.4	14.6808	15.6895
138.5	14.7135	15.7205
138.6	14.746	15.7515
138.7	14.7813	15.7825
138.8	14.8164	15.8135
138.9	14.8513	15.8444
139	14.8863	15.8753
139.1	14.9144	15.9063
139.2	14.9497	15.9372
139.3	14.9816	15.9681
139.4	15.0152	15.9989
139.5	15.0486	16.0298
139.6	15.0807	16.0606
[truncated: 5,182 more rows]

## Sheet: Figure 4b
Figure 4b
X	Y	Y					KD (M)			MEAN	SD
Time (s)	raw data (RU)	fit data (RU)				Omicron RBD	9.78011e-10	9.32681e-10	1.11802e-09	1.00957e-09	7.88873e-11
-60	-0.0424	0					ka (1/Ms)			MEAN	SD
-59.9	-0.0385	0				Omicron RBD	4.75785e+06	4.23941e+06	3.96848e+06	4.32191e+06	327493
-59.8	-0.0355	0					kd (1/s)			MEAN	SD
-59.7	-0.0319	0				Omicron RBD	0.00465323	0.00395402	0.00443685	0.00434803	0.000292278
-59.6	-0.0287	0
-59.5	-0.026	0
-59.4	-0.0301	0
-59.3	-0.0277	0
-59.2	-0.0231	0
-59.1	-0.016	0
-59	-0.0191	0
-58.9	-0.0167	0
-58.8	-0.0137	0
-58.7	-0.0114	0
-58.6	-0.0077	0
-58.5	-0.0022	0
-58.4	0.0025	0
-58.3	0.0003	0
-58.2	0.0013	0
-58.1	-0.0007	0
-58	0.0025	0
-57.9	0.0069	0
-57.8	0.0094	0
-57.7	0.0134	0
-57.6	0.0119	0
-57.5	0.0105	0
-57.4	0.0082	0
-57.3	0.0071	0
-57.2	0.0095	0
-57.1	0.0109	0
-57	0.0128	0
-56.9	0.0158	0
-56.8	0.0194	0
-56.7	0.0182	0
-56.6	0.0218	0
-56.5	0.0284	0
-56.4	0.0352	0
-56.3	0.0415	0
-56.2	0.0375	0
-56.1	0.0366	0
-56	0.034	0
-55.9	0.0313	0
-55.8	0.0359	0
-55.7	0.0387	0
-55.6	0.0432	0
-55.5	0.0469	0
-55.4	0.0482	0
-55.3	0.049	0
-55.2	0.0481	0
-55.1	0.0473	0
-55	0.0512	0
-54.9	0.0529	0
-54.8	0.0513	0
-54.7	0.049	0
-54.6	0.0521	0
-54.5	0.0478	0
-54.4	0.0476	0
-54.3	0.0439	0
-54.2	0.0399	0
-54.1	0.0357	0
-54	0.0337	0
-53.9	0.0328	0
-53.8	0.036	0
-53.7	0.038	0
-53.6	0.0344	0
-53.5	0.0339	0
-53.4	0.0366	0
-53.3	0.0331	0
-53.2	0.0309	0
-53.1	0.0295	0
-53	0.029	0
-52.9	0.0264	0
-52.8	0.025	0
-52.7	0.0269	0
-52.6	0.0289	0
-52.5	0.0294	0
-52.4	0.0304	0
-52.3	0.0262	0
-52.2	0.0265	0
-52.1	0.0226	0
-52	0.0249	0
-51.9	0.0237	0
-51.8	0.0244	0
-51.7	0.0219	0
-51.6	0.0249	0
-51.5	0.0209	0
-51.4	0.0228	0
-51.3	0.0247	0
-51.2	0.0269	0
-51.1	0.0284	0
-51	0.028	0
-50.9	0.0268	0
-50.8	0.0282	0
-50.7	0.0278	0
-50.6	0.027	0
-50.5	0.029	0
-50.4	0.0286	0
-50.3	0.0334	0
-50.2	0.0369	0
-50.1	0.0323	0
-50	0.0344	0
-49.9	0.0349	0
-49.8	0.0347	0
-49.7	0.0358	0
-49.6	0.0371	0
-49.5	0.0384	0
-49.4	0.0339	0
-49.3	0.0354	0
-49.2	0.0315	0
-49.1	0.0318	0
-49	0.0231	0
-48.9	0.0273	0
-48.8	0.0326	0
-48.7	0.0463	0
-48.6	0.0404	0
-48.5	0.0319	0
-48.4	0.0382	0
-48.3	0.0355	0
-48.2	0.0384	0
-48.1	0.0373	0
-48	0.0378	0
-47.9	0.0359	0
-47.8	0.0337	0
-47.7	0.0301	0
-47.6	0.0319	0
-47.5	0.0258	0
-47.4	0.0284	0
-47.3	0.0231	0
-47.2	0.0261	0
-47.1	0.0162	0
-47	0.0139	0
-46.9	0.0103	0
-46.8	0.0188	0
-46.7	0.0157	0
-46.6	0.0151	0
-46.5	0.0164	0
-46.4	0.0178	0
-46.3	0.0132	0
-46.2	0.0088	0
-46.1	0.0111	0
-46	0.0208	0
-45.9	0.0157	0
-45.8	0.031599	0
-45.7	0.0343	0
-45.6	0.0348	0
-45.5	0.0254	0
-45.4	0.0206	0
-45.3	0.0069	0
-45.2	-0.0091	0
-45.1	-0.0146	0
-45	-0.0209	0
-44.9	-0.045	0
-44.8	-0.0506	0
-44.7	-0.0476	0
-44.6	-0.0397	0
-44.5	-0.0029	0
-44.4	0.0173	0
-44.3	0.031602	0
-44.2	0.0364	0
-44.1	0.0259	0
-44	0.0325	0
-43.9	0.0339	0
-43.8	0.038403	0
-43.7	0.0488	0
-43.6	0.0582	0
-43.5	0.0633	0
-43.4	0.0672	0
-43.3	0.068806	0
-43.2	0.096	0
-43.1	0.0972	0
-43	0.0967	0
-42.9	0.0994	0
-42.8	0.085394	0
-42.7	0.0312	0
-42.6	0.0109	0
-42.5	0.0214	0
-42.4	0.0312	0
-42.3	0.029202	0
-42.2	0.0352	0
-42.1	0.0436	0
-42	0.0282	0
-41.9	0.0329	0
-41.8	0.0463	0
-41.7	0.0332	0
-41.6	0.0403	0
-41.5	0.0418	0
-41.4	0.0295	0
-41.3	0.047396	0
-41.2	0.0248	0
-41.1	0.0278	0
-41	0.0327	0
-40.9	0.071	0
-40.8	-0.15891	0
-40.7	0.0988	0
-40.6	1.1528	0
-40.5	0.7866	0
-40.4	-0.4301	0
-40.3	-0.08774	0
-40.2	0.307	0
-40.1	-1.1645	0
-40	0.1706	0
-39.9	0.1321	0
-39.8	0.030401	0
-39.7	0.0805	0
-39.6	0.0779	0
-39.5	0.042	0
-39.4	0.004	0
-39.3	0.006501	0
-39.2	0.0008	0
-39.1	0.0468	0
-39	0.0534	0
-38.9	0.0146	0
-38.8	0.056697	0
-38.7	0.0322	0
-38.6	0.0301	0
-38.5	0.0227	0
-38.4	0.0537	0
-38.3	0.040496	0
-38.2	0.0958	0
-38.1	0.0958	0
-38	0.0404	0
-37.9	0.3533	0
-37.8	0.355106	0
-37.7	0.1911	0
-37.6	0.3529	0
-37.5	0.4488	0
-37.4	0.5303	0
-37.3	0.535824	0
-37.2	0.3848	0
-37.1	0.1655	0
-37	0.1151	0
-36.9	0.0707	0
-36.8	0.028795	0
-36.7	0.0124	0
-36.6	0.0024	0
-36.5	-0.0022	0
-36.4	0.0117	0
-36.3	9.93e-05	0
-36.2	0.0365	0
-36.1	0.0082	0
-36	0.0257	0
-35.9	0.0362	0
-35.8	0.032299	0
-35.7	0.0357	0
-35.6	0.0493	0
-35.5	0.0414	0
-35.4	0.036	0
-35.3	0.057898	0
-35.2	0.0528	0
-35.1	0.0521	0
-35	0.0612	0
-34.9	0.0623	0
-34.8	0.0668	0
-34.7	0.0561	0
-34.6	0.0619	0
-34.5	0.0546	0
-34.4	0.054	0
-34.3	0.066	0
-34.2	0.0674	0
-34.1	0.0708	0
-34	0.0667	0
-33.9	0.066	0
-33.8	0.0699	0
-33.7	0.0694	0
-33.6	0.0713	0
-33.5	0.0686	0
-33.4	0.0786	0
-33.3	0.077101	0
-33.2	0.0803	0
-33.1	0.0767	0
-33	0.0864	0
-32.9	0.084	0
-32.8	0.075301	0
-32.7	0.0801	0
-32.6	0.0757	0
-32.5	0.0742	0
-32.4	0.0758	0
-32.3	0.0786	0
-32.2	0.0803	0
-32.1	0.0786	0
-32	0.0769	0
-31.9	0.0743	0
-31.8	0.0707	0
-31.7	0.0703	0
-31.6	0.0673	0
-31.5	0.0634	0
-31.4	0.0647	0
-31.3	0.0665	0
-31.2	0.068	0
-31.1	0.0655	0
-31	0.0683	0
-30.9	0.0625	0
-30.8	0.0624	0
-30.7	0.0619	0
-30.6	0.0596	0
-30.5	0.0563	0
-30.4	0.0486	0
-30.3	0.0493	0
-30.2	0.0499	0
-30.1	0.0539	0
-30	0.0556	0
-29.9	0.053	0
-29.8	0.0527	0
-29.7	0.0543	0
-29.6	0.0593	0
-29.5	0.0597	0
-29.4	0.0571	0
-29.3	0.0555	0
-29.2	0.0538	0
-29.1	0.0516	0
-29	0.0478	0
-28.9	0.0447	0
-28.8	0.0443	0
-28.7	0.0473	0
-28.6	0.0499	0
-28.5	0.0501	0
-28.4	0.0517	0
-28.3	0.0559	0
-28.2	0.0524	0
-28.1	0.0513	0
-28	0.0513	0
-27.9	0.048	0
-27.8	0.0467	0
-27.7	0.0468	0
-27.6	0.047	0
-27.5	0.0463	0
-27.4	0.0467	0
-27.3	0.048401	0
-27.2	0.0524	0
-27.1	0.0507	0
-27	0.0482	0
-26.9	0.0487	0
-26.8	0.0537	0
-26.7	0.0546	0
-26.6	0.0565	0
-26.5	0.0541	0
-26.4	0.0558	0
-26.3	0.0573	0
-26.2	0.0545	0
-26.1	0.0552	0
-26	0.0548	0
-25.9	0.0577	0
-25.8	0.0561	0
-25.7	0.0596	0
-25.6	0.0605	0
-25.5	0.0635	0
-25.4	0.0663	0
-25.3	0.0635	0
-25.2	0.0649	0
-25.1	0.0637	0
-25	0.067	0
-24.9	0.0646	0
-24.8	0.0672	0
-24.7	0.0669	0
-24.6	0.0707	0
-24.5	0.0677	0
-24.4	0.0678	0
-24.3	0.0692	0
-24.2	0.0666	0
-24.1	0.0625	0
-24	0.0588	0
-23.9	0.0571	0
-23.8	0.0577	0
-23.7	0.0577	0
-23.6	0.0551	0
-23.5	0.0516	0
-23.4	0.0516	0
-23.3	0.0567	0
-23.2	0.0584	0
-23.1	0.0609	0
-23	0.063	0
-22.9	0.0649	0
-22.8	0.0707	0
-22.7	0.0703	0
-22.6	0.0675	0
-22.5	0.0652	0
-22.4	0.065	0
-22.3	0.0693	0
-22.2	0.0697	0
-22.1	0.0734	0
-22	0.077	0
-21.9	0.073	0
-21.8	0.066799	0
-21.7	0.0702	0
-21.6	0.0758	0
-21.5	0.0717	0
-21.4	0.0689	0
-21.3	0.062099	0
-21.2	0.0537	0
-21.1	0.0424	0
-21	0.033	0
-20.9	0.0301	0
-20.8	0.024701	0
-20.7	0.0226	0
-20.6	0.0176	0
-20.5	0.0173	0
-20.4	0.0219	0
-20.3	0.023402	0
-20.2	0.0297	0
-20.1	0.0318	0
-20	0.0325	0
-19.9	0.0328	0
-19.8	0.0297	0
-19.7	0.023	0
-19.6	0.0142	0
-19.5	0.006	0
-19.4	-0.0086	0
-19.3	-0.0128	0
-19.2	-0.0164	0
-19.1	-0.0121	0
-19	-0.0021	0
-18.9	0.0035	0
-18.8	0.0033	0
-18.7	0.0043	0
-18.6	0.0101	0
-18.5	0.0105	0
-18.4	0.0215	0
-18.3	0.027101	0
-18.2	0.0301	0
-18.1	0.0278	0
-18	0.0235	0
-17.9	0.0162	0
-17.8	0.025702	0
-17.7	0.0389	0
-17.6	0.0464	0
-17.5	0.0554	0
-17.4	0.0517	0
-17.3	0.045299	0
-17.2	0.0351	0
-17.1	0.0208	0
-17	0.0161	0
-16.9	0.0024	0
-16.8	-0.0007	0
-16.7	0.0009	0
-16.6	0.0023	0
-16.5	0.0119	0
-16.4	0.0129	0
-16.3	0.0204	0
-16.2	0.023	0
-16.1	0.0229	0
-16	0.0304	0
-15.9	0.0334	0
-15.8	0.0379	0
-15.7	0.0381	0
-15.6	0.0403	0
-15.5	0.0428	0
-15.4	0.0404	0
-15.3	0.0334	0
-15.2	0.0195	0
-15.1	0.0076	0
-15	0.0041	0
-14.9	-0.0005	0
-14.8	0.002902	0
-14.7	0.0052	0
-14.6	0.0184	0
-14.5	0.016	0
-14.4	0.0131	0
-14.3	0.0129	0
-14.2	0.015	0
-14.1	0.0089	0
-14	0.0016	0
-13.9	-0.0031	0
-13.8	-0.0021	0
-13.7	0.0015	0
-13.6	0.0042	0
-13.5	0.0039	0
-13.4	0.0073	0
-13.3	0.0073	0
-13.2	0.0008	0
-13.1	-0.0006	0
-13	-0.0086	0
-12.9	-0.0038	0
-12.8	-0.002	0
-12.7	0.0016	0
-12.6	0.0062	0
-12.5	0.007	0
-12.4	0.0049	0
-12.3	0.003398	0
-12.2	-0.0078	0
-12.1	-0.0111	0
-12	-0.0137	0
-11.9	-0.0165	0
-11.8	-0.0227	0
-11.7	-0.0201	0
-11.6	-0.0244	0
-11.5	-0.0262	0
-11.4	-0.0294	0
-11.3	-0.0331	0
-11.2	-0.0342	0
-11.1	-0.0308	0
-11	-0.0346	0
-10.9	-0.0339	0
-10.8	-0.032	0
-10.7	-0.0322	0
-10.6	-0.0346	0
-10.5	-0.0316	0
-10.4	-0.0307	0
-10.3	-0.0304	0
-10.2	-0.0368	0
-10.1	-0.036	0
-10	-0.0364	0
-9.89999	-0.0332	0
-9.79999	-0.033	0
-9.7	-0.0356	0
-9.59999	-0.0323	0
-9.5	-0.0294	0
-9.39999	-0.0265	0
-9.29999	-0.0238	0
-9.2	-0.0225	0
-9.09999	-0.021	0
-9	-0.0255	0
-8.89999	-0.0217	0
-8.79999	-0.0165	0
-8.7	-0.0087	0
-8.59999	-0.012	0
-8.5	-0.0169	0
-8.39999	-0.0189	0
-8.29999	-0.0223	0
-8.2	-0.0269	0
-8.09999	-0.0237	0
-8	-0.0289	0
-7.89999	-0.032	0
-7.79999	-0.0285	0
-7.7	-0.0291	0
-7.59999	-0.0248	0
-7.5	-0.0216	0
-7.39999	-0.0208	0
-7.29999	-0.0209	0
-7.2	-0.0188	0
-7.09999	-0.0171	0
-7	-0.0193	0
-6.89999	-0.0192	0
-6.79999	-0.0138	0
-6.7	-0.0089	0
-6.59999	-0.0077	0
-6.5	-0.0039	0
-6.39999	-0.0013	0
-6.29999	-0.0005	0
-6.2	-0.0001	0
-6.09999	0.0015	0
-6	0.003	0
-5.89999	0.0037	0
-5.79999	0.0023	0
-5.7	0.0058	0
-5.59999	0.0081	0
-5.5	0.012	0
-5.39999	0.0116	0
-5.29999	0.0105	0
-5.2	0.0082	0
-5.09999	0.009	0
-5	0.0082	0
-4.89999	0.0087	0
-4.79999	0.0049	0
-4.7	0.0061	0
-4.59999	0.0048	0
-4.5	0.0042	0
-4.39999	0.0034	0
-4.29999	0.0016	0
-4.2	-0.0023	0
-4.09999	0.0002	0
-4	0.0009	0
-3.89999	0.0022	0
-3.79999	0.0002	0
-3.7	-0.0018	0
-3.59999	0.0045	0
-3.5	0.0082	0
-3.39999	0.008	0
-3.29999	0.008899	0
-3.2	0.0019	0
-3.09999	-0.0047	0
-3	-0.0015	0
-2.89999	0.0093	0
-2.79999	0.0093	0
-2.7	0.0108	0
-2.59999	0.0169	0
-2.5	0.0231	0
-2.39999	0.0221	0
-2.29999	0.0226	0
-2.2	0.0265	0
-2.09999	0.0292	0
-2	0.0222	0
-1.89999	0.0176	0
-1.79999	0.0212	0
-1.7	0.0223	0
-1.59999	0.0237	0
-1.5	0.0184	0
-1.39999	0.0112	0
-1.29999	0.0112	0
-1.2	0.0184	0
-1.09999	0.0211	0
-1	0.0344	0
-0.89999	0.037	0
-0.79999	0.0344	0
-0.7		0
-0.59999		0
-0.5		0
-0.39999		0
-0.29999		0
-0.2		0
-0.09999		0
0		0
0.100006		0
0.200012		0.021253
0.300003		0.042499
0.400009		0.063746
0.5		0.084987
0.600006		0.106228
0.700012		0.127465
0.800003		0.148697
0.900009		0.169929
1		0.191154
1.10001		0.21238
1.20001		0.233603
1.3		0.25482
1.40001		0.276037
1.5		0.297247
1.60001		0.318458
1.70001		0.339666
1.8	-3.2338	0.360867
1.90001	-2.7296	0.382069
2	-2.3942	0.403265
2.10001	-2.1691	0.424461
2.20001	-2.09897	0.445654
2.3	-1.9524	0.46684
2.40001	-1.8988	0.488027
2.5	-1.7784	0.509207
2.60001	-1.6721	0.530388
2.70001	-1.56889	0.551566
2.8	-1.494	0.572738
2.90001	-1.4507	0.593909
3	-1.415	0.615075
3.10001	-1.4085	0.636241
3.20001	-1.3792	0.657404
3.3	-1.3615	0.67856
3.40001	-1.3537	0.699717
3.5	-1.3591	0.720867
3.60001	-1.3288	0.742018
3.70001	-1.2869	0.763166
3.8	-1.2788	0.784307
3.90001	-1.2503	0.805449
4	-1.2565	0.826585
4.10001	-1.2421	0.84772
4.20001	-1.227	0.868853
4.3	-1.2224	0.889979
4.40001	-1.2212	0.911106
4.5	-1.1835	0.932227
4.60001	-1.1862	0.953347
4.70001	-1.1808	0.974465
4.8	-1.1559	0.995576
4.90001	-1.158	1.01669
5	-1.1564	1.03779
5.10001	-1.1314	1.0589
5.20001	-1.1169	1.08
5.3	-1.099	1.1011
5.40001	-1.0839	1.12219
5.5	-1.0662	1.14329
5.60001	-1.0497	1.16437
5.70001	-1.0319	1.18546
5.8	-1.01	1.20654
5.90001	-0.9938	1.22762
6	-0.9764	1.2487
6.10001	-0.9724	1.26978
6.20001	-0.9628	1.29085
6.3	-0.9499	1.31191
6.40001	-0.9415	1.33298
6.5	-0.9335	1.35404
6.60001	-0.9299	1.3751
6.70001	-0.9236	1.39616
6.8	-0.913	1.41721
6.90001	-0.8954	1.43826
7	-0.8873	1.45931
7.10001	-0.8717	1.48035
7.20001	-0.8567	1.50139
7.3	-0.8421	1.52243
7.40001	-0.8197	1.54347
7.5	-0.7957	1.5645
7.60001	-0.7768	1.58553
7.70001	-0.761	1.60655
7.8	-0.7428	1.62757
7.90001	-0.7234	1.6486
8	-0.7028	1.66961
8.10001	-0.6855	1.69063
8.20001	-0.6714	1.71164
8.3	-0.6554	1.73264
8.40001	-0.6378	1.75365
8.5	-0.6212	1.77465
8.60001	-0.6017	1.79565
8.70001	-0.5867	1.81665
8.8	-0.5701	1.83764
8.90001	-0.5547	1.85863
9	-0.5348	1.87961
9.10001	-0.5209	1.9006
9.20001	-0.5005	1.92158
9.3	-0.487	1.94255
9.40001	-0.4723	1.96353
9.5	-0.4566	1.9845
9.60001	-0.4487	2.00547
9.70001	-0.4316	2.02644
9.8	-0.4197	2.04739
9.90001	-0.4085	2.06836
10	-0.3909	2.08931
10.1	-0.3805	2.11027
10.2	-0.3618	2.13122
10.3	-0.3436	2.15216
10.4	-0.3252	2.17311
10.5	-0.3112	2.19405
10.6	-0.2965	2.21498
10.7	-0.2792	2.23592
10.8	-0.2614	2.25685
10.9	-0.2438	2.27778
11	-0.2229	2.29871
11.1	-0.2075	2.31963
11.2	-0.1861	2.34055
11.3	-0.1665	2.36147
11.4	-0.1567	2.38238
11.5	-0.1421	2.40329
11.6	-0.125	2.4242
11.7	-0.1046	2.4451
11.8	-0.0863	2.46601
11.9	-0.07	2.48691
12	-0.0558	2.5078
12.1	-0.0382	2.52869
12.2	-0.0196	2.54958
12.3	0.0003	2.57047
12.4	0.017	2.59135
12.5	0.0361	2.61223
12.6	0.0511	2.63311
12.7	0.065399	2.65399
12.8	0.0771	2.67485
12.9	0.0973	2.69572
13	0.1152	2.71659
13.1	0.1348	2.73745
13.2	0.153	2.75831
13.3	0.1682	2.77916
13.4	0.1858	2.80002
13.5	0.2026	2.82087
13.6	0.2182	2.84172
13.7	0.2367	2.86256
13.8	0.2566	2.8834
13.9	0.2703	2.90424
14	0.2854	2.92507
14.1	0.3006	2.94591
14.2	0.3168	2.96673
14.3	0.3312	2.98756
14.4	0.3491	3.00838
14.5	0.3645	3.0292
14.6	0.383	3.05002
14.7	0.3998	3.07083
14.8	0.4135	3.09164
14.9	0.4286	3.11245
15	0.4455	3.13325
15.1	0.4654	3.15405
15.2	0.480599	3.17485
15.3	0.4946	3.19565
15.4	0.512	3.21644
15.5	0.532	3.23723
15.6	0.5487	3.25801
15.7	0.5645	3.2788
15.8	0.583	3.29958
15.9	0.603	3.32036
16	0.6201	3.34113
16.1	0.636	3.3619
16.2	0.6552	3.38267
16.3	0.6741	3.40343
16.4	0.6921	3.42419
16.5	0.7116	3.44495
16.6	0.7284	3.46571
16.7	0.744599	3.48646
16.8	0.7574	3.50721
16.9	0.7716	3.52796
17	0.7877	3.5487
17.1	0.8045	3.56944
17.2	0.8267	3.59018
17.3	0.846	3.61091
17.4	0.8644	3.63164
17.5	0.881	3.65237
17.6	0.8963	3.67309
17.7	0.9119	3.69382
17.8	0.9277	3.71454
17.9	0.9458	3.73525
18	0.9659	3.75596
18.1	0.9794	3.77667
18.2	0.9937	3.79738
18.3	1.0137	3.81808
18.4	1.0289	3.83879
18.5	1.0477	3.85948
18.6	1.0648	3.88018
18.7	1.078	3.90087
18.8	1.0935	3.92156
18.9	1.1149	3.94224
19	1.1316	3.96292
19.1	1.1477	3.9836
19.2	1.1658	4.00428
19.3	1.1816	4.02495
19.4	1.2041	4.04562
19.5	1.2208	4.06629
19.6	1.2369	4.08695
19.7	1.2525	4.10762
19.8	1.2693	4.12827
19.9	1.2847	4.14893
20	1.3016	4.16958
20.1	1.318	4.19023
20.2	1.3381	4.21087
20.3	1.3557	4.23151
20.4	1.3728	4.25215
20.5	1.3932	4.27279
20.6	1.4129	4.29342
20.7	1.4314	4.31405
20.8	1.4507	4.33468
20.9	1.4702	4.3553
21	1.4868	4.37592
21.1	1.505	4.39654
21.2	1.5222	4.41716
21.3	1.5405	4.43777
21.4	1.5608	4.45838
21.5	1.578	4.47898
21.6	1.5982	4.49958
21.7	1.6212	4.52019
21.8	1.6427	4.54078
21.9	1.6634	4.56137
22	1.6801	4.58196
22.1	1.6989	4.60255
22.2	1.7175	4.62314
22.3	1.7307	4.64372
22.4	1.7455	4.6643
22.5	1.7607	4.68487
22.6	1.7706	4.70544
22.7	1.7895	4.72601
22.8	1.8092	4.74657
22.9	1.8301	4.76714
23	1.8545	4.7877
23.1	1.8723	4.80825
23.2	1.8902	4.82881
23.3	1.908	4.84936
23.4	1.9254	4.86991
23.5	1.9432	4.89045
23.6	1.9575	4.91099
23.7	1.9746	4.93153
23.8	1.9951	4.95206
23.9	2.0122	4.9726
24	2.0271	4.99312
24.1	2.0466	5.01365
24.2	2.0682	5.03417
24.3	2.0842	5.05469
24.4	2.0957	5.07521
24.5	2.1166	5.09572
24.6	2.1355	5.11623
24.7	2.1518	5.13674
24.8	2.1722	5.15724
24.9	2.1928	5.17774
25	2.2082	5.19824
25.1	2.2197	5.21874
25.2	2.24	5.23923
25.3	2.2552	5.25972
25.4	2.2723	5.2802
25.5	2.2841	5.30068
25.6	2.3001	5.32116
25.7	2.315	5.34164
25.8	2.3336	5.36211
25.9	2.3484	5.38258
26	2.3674	5.40305
26.1	2.3886	5.42352
26.2	2.4036	5.44398
26.3	2.4206	5.46443
26.4	2.4384	5.48489
26.5	2.4565	5.50534
26.6	2.4715	5.52579
26.7	2.4941	5.54624
26.8	2.5125	5.56668
26.9	2.5268	5.58712
27	2.5424	5.60755
27.1	2.5568	5.62799
27.2	2.5743	5.64842
27.3	2.5929	5.66884
27.4	2.6091	5.68927
27.5	2.6222	5.70969
27.6	2.6401	5.73011
27.7	2.6583	5.75052
27.8	2.6726	5.77093
27.9	2.6876	5.79134
28	2.695	5.81175
28.1	2.707	5.83215
28.2	2.722	5.85255
28.3	2.7361	5.87294
28.4	2.7532	5.89334
28.5	2.7726	5.91373
28.6	2.792	5.93411
28.7	2.8198	5.9545
28.8	2.8421	5.97488
28.9	2.8624	5.99526
29	2.879	6.01563
29.1	2.8968	6.036
29.2	2.9183	6.05637
29.3	2.9353	6.07674
29.4	2.9504	6.0971
29.5	2.9691	6.11745
29.6	2.9847	6.13781
29.7	3.0018	6.15817
29.8	3.0271	6.17851
29.9	3.0493	6.19886
30	3.0659	6.2192
30.1	3.09	6.23955
30.2	3.108	6.25988
30.3	3.1268	6.28022
30.4	3.1496	6.30055
30.5	3.1732	6.32088
30.6	3.1922	6.3412
30.7	3.2123	6.36152
30.8	3.2341	6.38184
30.9	3.2521	6.40216
31	3.2719	6.42247
31.1	3.2913	6.44278
31.2	3.3093	6.46309
31.3	3.3286	6.48339
31.4	3.3491	6.50369
31.5	3.3664	6.52398
31.6	3.3889	6.54428
31.7	3.4056	6.56457
31.8	3.4199	6.58486
31.9	3.4386	6.60514
32	3.4585	6.62542
32.1	3.474	6.6457
32.2	3.4898	6.66598
32.3	3.5087	6.68625
32.4	3.5253	6.70652
32.5	3.546	6.72678
32.6	3.5646	6.74705
32.7	3.5879	6.76731
32.8	3.6068	6.78756
32.9	3.6235	6.80782
33	3.6497	6.82807
33.1	3.6709	6.84832
33.2	3.693	6.86856
33.3	3.708	6.8888
33.4	3.7189	6.90904
33.5	3.7304	6.92927
33.6	3.7481	6.94951
33.7	3.7674	6.96974
33.8	3.7843	6.98996
33.9	3.8062	7.01018
34	3.8279	7.0304
34.1	3.847	7.05062
34.2	3.8663	7.07083
34.3	3.8854	7.09104
34.4	3.9036	7.11125
34.5	3.9184	7.13145
34.6	3.9339	7.15165
34.7	3.9541	7.17185
34.8	3.9705	7.19205
34.9	3.9859	7.21224
35	4.0012	7.23243
35.1	4.024	7.25261
35.2	4.0443	7.2728
35.3	4.0676	7.29297
35.4	4.0913	7.31315
35.5	4.1108	7.33332
35.6	4.1289	7.35349
35.7	4.1471	7.37366
35.8	4.1668	7.39382
35.9	4.1878	7.41398
36	4.2059	7.43414
36.1	4.2213	7.45429
36.2	4.2442	7.47445
36.3	4.2641	7.49459
36.4	4.2803	7.51474
36.5	4.2961	7.53488
36.6	4.3187	7.55502
36.7	4.3369	7.57515
36.8	4.3549	7.59528
36.9	4.3763	7.61541
37	4.4004	7.63554
37.1	4.4201	7.65566
37.2	4.4377	7.67578
37.3	4.4541	7.6959
37.4	4.4714	7.71601
37.5	4.4961	7.73612
37.6	4.5154	7.75623
37.7	4.5301	7.77634
37.8	4.5522	7.79643
37.9	4.574	7.81653
38	4.5958	7.83663
38.1	4.6128	7.85672
38.2	4.6325	7.87681
38.3	4.6498	7.89689
38.4	4.6722	7.91698
38.5	4.6947	7.93705
38.6	4.7164	7.95713
38.7	4.7379	7.9772
38.8	4.7597	7.99727
38.9	4.7791	8.01734
39	4.7945	8.0374
39.1	4.8079	8.05746
39.2	4.8238	8.07752
39.3	4.8423	8.09758
39.4	4.8575	8.11763
39.5	4.8707	8.13767
39.6	4.8864	8.15772
39.7	4.9009	8.17776
39.8	4.9202	8.1978
39.9	4.9375	8.21783
40	4.9583	8.23787
40.1	4.9803	8.2579
40.2	4.995	8.27792
40.3	5.0157	8.29795
40.4	5.0363	8.31797
40.5	5.0516	8.33798
40.6	5.0697	8.358
40.7	5.0885	8.37801
40.8	5.1078	8.39801
40.9	5.1259	8.41802
41	5.1408	8.43802
41.1	5.1624	8.45802
41.2	5.181	8.47801
41.3	5.2009	8.498
41.4	5.2251	8.51799
41.5	5.2436	8.53797
41.6	5.262	8.55796
41.7	5.2769	8.57794
41.8	5.2929	8.59791
41.9	5.3082	8.61789
42	5.328	8.63785
42.1	5.3488	8.65782
42.2	5.3632	8.67779
42.3	5.3815	8.69774
42.4	5.4027	8.7177
42.5	5.4268	8.73766
42.6	5.4446	8.75761
42.7	5.4662	8.77756
42.8	5.4817	8.7975
42.9	5.5003	8.81744
43	5.5146	8.83738
43.1	5.5324	8.85731
43.2	5.5471	8.87725
43.3	5.561	8.89718
43.4	5.5722	8.9171
43.5	5.5903	8.93702
43.6	5.6013	8.95694
43.7	5.6238	8.97686
43.8	5.6409	8.99677
43.9	5.6622	9.01668
44	5.6748	9.03659
44.1	5.685	9.05649
44.2	5.6976	9.07639
44.3	5.7111	9.09629
44.4	5.7244	9.11619
44.5	5.7387	9.13608
44.6	5.7568	9.15597
44.7	5.7738	9.17585
44.8	5.7926	9.19573
44.9	5.8051	9.21561
45	5.8201	9.23549
45.1	5.8339	9.25536
45.2	5.8478	9.27523
45.3	5.8617	9.29509
45.4	5.8788	9.31496
45.5	5.8953	9.33482
45.6	5.9095	9.35467
45.7	5.9216	9.37453
45.8	5.9338	9.39438
45.9	5.9472	9.41423
46	5.965	9.43407
46.1	5.9793	9.45391
46.2	5.998	9.47375
46.3	6.0154	9.49358
46.4	6.0336	9.51341
46.5	6.0509	9.53324
46.6	6.0649	9.55307
46.7	6.0836	9.57289
46.8	6.1043	9.59271
46.9	6.1196	9.61252
47	6.1332	9.63233
47.1	6.1452	9.65215
47.2	6.1596	9.67195
47.3	6.1774	9.69175
47.4	6.1896	9.71155
47.5	6.2041	9.73135
47.6	6.2243	9.75114
47.7	6.2452	9.77094
47.8	6.2701	9.79072
47.9	6.2897	9.81051
48	6.3098	9.83029
48.1	6.3269	9.85007
48.2	6.3429	9.86984
48.3	6.3611	9.88961
48.4	6.3868	9.90938
48.5	6.404	9.92914
48.6	6.4245	9.94891
48.7	6.4469	9.96867
48.8	6.4626	9.98842
48.9	6.4827	10.0082
49	6.5032	10.0279
49.1	6.5274	10.0477
49.2	6.5465	10.0674
49.3	6.5667	10.0871
49.4	6.5828	10.1069
49.5	6.5971	10.1266
49.6	6.6136	10.1463
49.7	6.6273	10.1661
49.8	6.649	10.1858
49.9	6.6631	10.2055
50	6.6773	10.2252
50.1	6.6994	10.245
50.2	6.7139	10.2647
50.3	6.732	10.2844
50.4	6.7465	10.3041
50.5	6.7709	10.3238
50.6	6.7911	10.3435
50.7	6.8075	10.3632
50.8	6.8273	10.3829
50.9	6.846	10.4026
51	6.8617	10.4223
51.1	6.8811	10.4419
51.2	6.8984	10.4616
51.3	6.9187	10.4813
51.4	6.934	10.501
51.5	6.9511	10.5206
51.6	6.9678	10.5403
51.7	6.988	10.56
51.8	7.0048	10.5796
51.9	7.023	10.5993
52	7.0393	10.6189
52.1	7.0549	10.6386
52.2	7.0721	10.6582
52.3	7.0898	10.6779
52.4	7.1078	10.6975
52.5	7.1229	10.7172
52.6	7.1373	10.7368
52.7	7.1509	10.7564
52.8	7.1657	10.7761
52.9	7.1804	10.7957
53	7.1963	10.8153
53.1	7.2122	10.8349
53.2	7.2321	10.8545
53.3	7.254	10.8742
53.4	7.2694	10.8938
53.5	7.2839	10.9134
53.6	7.301	10.933
53.7	7.3151	10.9526
53.8	7.3298	10.9722
53.9	7.3472	10.9918
54	7.3651	11.0114
54.1	7.3767	11.031
54.2	7.3934	11.0505
54.3	7.4117	11.0701
54.4	7.4282	11.0897
54.5	7.4466	11.1093
54.6	7.466	11.1288
54.7	7.4862	11.1484
54.8	7.505	11.168
54.9	7.5202	11.1875
55	7.5352	11.2071
55.1	7.5532	11.2267
55.2	7.5696	11.2462
55.3	7.582	11.2658
55.4	7.6024	11.2853
55.5	7.6172	11.3049
55.6	7.6378	11.3244
55.7	7.6576	11.3439
55.8	7.674	11.3635
55.9	7.6921	11.383
56	7.7076	11.4025
56.1	7.7288	11.4221
56.2	7.7488	11.4416
56.3	7.7662	11.4611
56.4	7.7855	11.4806
56.5	7.8063	11.5001
56.6	7.8221	11.5196
56.7	7.8387	11.5391
56.8	7.8562	11.5586
56.9	7.8727	11.5781
57	7.8851	11.5976
57.1	7.8944	11.6171
57.2	7.9114	11.6366
57.3	7.9302	11.6561
57.4	7.9481	11.6756
57.5	7.963	11.6951
57.6	7.9853	11.7145
57.7	8.0065	11.734
57.8	8.0247	11.7535
57.9	8.0417	11.7729
58	8.0588	11.7924
58.1	8.0776	11.8119
58.2	8.0943	11.8313
58.3	8.1092	11.8508
58.4	8.1288	11.8702
58.5	8.1539	11.8897
58.6	8.1661	11.9091
58.7	8.1866	11.9286
58.8	8.2016	11.948
58.9	8.2187	11.9674
59	8.2367	11.9869
59.1	8.2187	12.0063
59.2	8.2187	12.0257
59.3		12.0452
59.4		12.0646
59.5		12.084
59.6		12.1034
59.7		12.1228
59.8		12.1422
59.9		12.1616
60		12.181
60.1		12.181
60.2		12.1797
60.3		12.1783
60.4		12.1769
60.5		12.1756
60.6		12.1742
60.7		12.1728
60.8		12.1715
60.9		12.1701
61		12.1687
61.1		12.1674
61.2		12.166
61.3		12.1646
61.4		12.1633
61.5		12.1619
61.6		12.1606
61.7		12.1592
61.8	12.0924	12.1578
61.9	11.7115	12.1565
62	11.4489	12.1551
62.1	11.1773	12.1537
62.2	10.9887	12.1524
62.3	10.849	12.151
62.4	10.7316	12.1496
62.5	10.5362	12.1483
62.6	10.5431	12.1469
62.7	10.4609	12.1456
62.8	10.4112	12.1442
62.9	10.4127	12.1428
63	10.4836	12.1415
63.1	10.4402	12.1401
63.2	10.4909	12.1387
63.3	10.5037	12.1374
63.4	10.4647	12.136
63.5	10.4533	12.1347
63.6	10.4836	12.1333
63.7	10.4904	12.1319
63.8	10.4845	12.1306
63.9	10.5256	12.1292
64	10.5404	12.1279
64.1	10.5412	12.1265
64.2	10.5415	12.1251
64.3	10.5722	12.1238
64.4	10.5801	12.1224
64.5	10.5627	12.1211
64.6	10.5817	12.1197
64.7	10.5784	12.1183
64.8	10.5671	12.117
64.9	10.5709	12.1156
65	10.5857	12.1143
65.1	10.583	12.1129
65.2	10.5898	12.1116
65.3	10.6107	12.1102
65.4	10.6141	12.1088
65.5	10.6031	12.1075
65.6	10.6009	12.1061
65.7	10.6187	12.1048
65.8	10.6181	12.1034
65.9	10.6305	12.1021
66	10.6392	12.1007
66.1	10.6327	12.0993
66.2	10.6347	12.098
66.3	10.6405	12.0966
66.4	10.6385	12.0953
66.5	10.6378	12.0939
66.6	10.6349	12.0926
66.7	10.6404	12.0912
66.8	10.6373	12.0899
66.9	10.6276	12.0885
67	10.627	12.0871
67.1	10.6251	12.0858
67.2	10.628	12.0844
67.3	10.6276	12.0831
67.4	10.6303	12.0817
67.5	10.6405	12.0804
67.6	10.6448	12.079
67.7	10.6479	12.0777
67.8	10.6498	12.0763
67.9	10.6514	12.0749
68	10.6513	12.0736
68.1	10.648	12.0723
68.2	10.6505	12.0709
68.3	10.6519	12.0695
68.4	10.6602	12.0682
68.5	10.6644	12.0668
68.6	10.6651	12.0655
68.7	10.6705	12.0641
68.8	10.6749	12.0628
68.9	10.6703	12.0614
69	10.6683	12.0601
69.1	10.6667	12.0587
69.2	10.662	12.0574
69.3	10.6599	12.056
69.4	10.6772	12.0547
69.5	10.6767	12.0533
69.6	10.6832	12.052
69.7	10.6809	12.0506
69.8	10.6873	12.0493
69.9	10.697	12.0479
70	10.7051	12.0466
70.1	10.7591	12.0452
70.2	10.761	12.0439
70.3	10.7811	12.0425
70.4	10.7248	12.0412
70.5	10.7471	12.0398
70.6	10.6076	12.0385
70.7	10.5913	12.0371
70.8	10.6963	12.0358
70.9	10.5425	12.0344
71	10.6291	12.0331
71.1	10.8577	12.0317
71.2	10.9371	12.0304
71.3	11.0819	12.029
71.4	10.9777	12.0277
71.5	10.6934	12.0263
71.6	10.6636	12.025
71.7	10.7235	12.0236
71.8	10.767	12.0223
71.9	10.7692	12.0209
72	10.7569	12.0196
72.1	10.7665	12.0182
72.2	10.6692	12.0169
72.3	10.7482	12.0155
72.4	10.827	12.0142
72.5	10.7411	12.0129
72.6	10.7174	12.0115
72.7	10.71	12.0102
72.8	10.7217	12.0088
72.9	10.747	12.0075
73	10.7962	12.0061
73.1	10.878	12.0048
73.2	10.8587	12.0034
73.3	10.8137	12.0021
73.4	10.5748	12.0008
73.5	10.3877	11.9994
73.6	10.3229	11.9981
73.7	10.3538	11.9967
73.8	10.1621	11.9954
73.9	10.0524	11.994
74	10.0235	11.9927
74.1	10.051	11.9913
74.2	10.0969	11.99
74.3	10.1576	11.9886
74.4	10.218	11.9873
74.5	10.3748	11.986
74.6	10.4733	11.9846
74.7	10.5638	11.9833
74.8	10.6365	11.9819
74.9	10.6956	11.9806
75	10.6501	11.9793
75.1	10.6782	11.9779
75.2	10.7153	11.9766
75.3	10.681	11.9752
75.4	10.742	11.9739
75.5	10.7369	11.9726
75.6	10.754	11.9712
75.7	10.751	11.9699
75.8	10.7473	11.9685
75.9	10.7421	11.9672
76	10.7363	11.9658
76.1	10.7313	11.9645
76.2	10.7264	11.9632
76.3	10.7221	11.9618
76.4	10.7117	11.9605
76.5	10.7092	11.9591
76.6	10.6986	11.9578
76.7	10.7019	11.9565
76.8	10.697	11.9551
76.9	10.6906	11.9538
77	10.69	11.9525
77.1	10.687	11.9511
77.2	10.6868	11.9498
77.3	10.685	11.9484
77.4	10.6828	11.9471
77.5	10.683	11.9458
77.6	10.6844	11.9444
77.7	10.6783	11.9431
77.8	10.6773	11.9417
77.9	10.6783	11.9404
78	10.6766	11.9391
78.1	10.6755	11.9377
78.2	10.6696	11.9364
78.3	10.6666	11.9351
78.4	10.6594	11.9337
78.5	10.6586	11.9324
78.6	10.6593	11.9311
78.7	10.6561	11.9297
78.8	10.6561	11.9284
78.9	10.6546	11.927
79	10.6555	11.9257
79.1	10.6551	11.9244
79.2	10.6533	11.923
79.3	10.6449	11.9217
79.4	10.6401	11.9204
79.5	10.6364	11.919
79.6	10.6375	11.9177
79.7	10.6377	11.9164
79.8	10.6401	11.915
79.9	10.6398	11.9137
80	10.6366	11.9124
80.1	10.6403	11.911
80.2	10.6437	11.9097
80.3	10.6458	11.9084
80.4	10.6453	11.907
80.5	10.6436	11.9057
80.6	10.6449	11.9044
80.7	10.6437	11.903
80.8	10.6438	11.9017
80.9	10.6415	11.9004
81	10.6371	11.899
81.1	10.6362	11.8977
81.2	10.6376	11.8964
81.3	10.6369	11.895
81.4	10.6351	11.8937
81.5	10.6356	11.8924
81.6	10.6333	11.891
81.7	10.6391	11.8897
81.8	10.6435	11.8884
81.9	10.6457	11.887
82	10.6462	11.8857
82.1	10.6481	11.8844
82.2	10.6474	11.8831
82.3	10.6453	11.8817
82.4	10.6456	11.8804
82.5	10.6374	11.8791
82.6	10.6381	11.8777
82.7	10.6377	11.8764
82.8	10.6434	11.8751
82.9	10.6487	11.8737
83	10.6541	11.8724
83.1	10.6548	11.8711
83.2	10.6551	11.8697
83.3	10.6499	11.8684
83.4	10.6468	11.8671
83.5	10.6495	11.8658
83.6	10.6491	11.8644
83.7	10.6485	11.8631
83.8	10.6494	11.8618
83.9	10.6517	11.8605
84	10.6544	11.8591
84.1	10.6572	11.8578
84.2	10.655	11.8565
84.3	10.655	11.8551
84.4	10.6537	11.8538
84.5	10.6572	11.8525
84.6	10.6522	11.8512
84.7	10.6478	11.8498
84.8	10.6474	11.8485
84.9	10.6471	11.8472
85	10.6441	11.8459
85.1	10.6427	11.8445
85.2	10.6397	11.8432
85.3	10.6339	11.8419
85.4	10.6342	11.8406
85.5	10.6342	11.8392
85.6	10.6387	11.8379
85.7	10.6385	11.8366
85.8	10.6388	11.8353
85.9	10.6375	11.8339
86	10.6351	11.8326
86.1	10.635	11.8313
86.2	10.6321	11.83
86.3	10.6295	11.8286
86.4	10.6226	11.8273
86.5	10.6279	11.826
86.6	10.6352	11.8247
86.7	10.6416	11.8233
86.8	10.6534	11.822
86.9	10.6624	11.8207
87	10.6701	11.8194
87.1	10.6783	11.818
87.2	10.676	11.8167
87.3	10.6754	11.8154
87.4	10.6669	11.8141
87.5	10.6537	11.8128
87.6	10.642	11.8114
87.7	10.6289	11.8101
87.8	10.6187	11.8088
87.9	10.6132	11.8075
88	10.6041	11.8062
88.1	10.6016	11.8048
88.2	10.5967	11.8035
88.3	10.5993	11.8022
88.4	10.5968	11.8009
88.5	10.5967	11.7995
88.6	10.5916	11.7982
88.7	10.5927	11.7969
88.8	10.5956	11.7956
88.9	10.5964	11.7943
89	10.5932	11.7929
89.1	10.587	11.7916
89.2	10.5865	11.7903
89.3	10.5823	11.789
89.4	10.5765	11.7877
89.5	10.5649	11.7864
89.6	10.5532	11.785
89.7	10.549	11.7837
89.8	10.5472	11.7824
89.9	10.5451	11.7811
90	10.5461	11.7798
90.1	10.5469	11.7784
90.2	10.548	11.7771
90.3	10.5488	11.7758
90.4	10.5548	11.7745
90.5	10.5521	11.7732
90.6	10.5414	11.7719
90.7	10.5262	11.7705
90.8	10.5141	11.7692
90.9	10.5149	11.7679
91	10.5181	11.7666
91.1	10.5269	11.7653
91.2	10.5413	11.764
91.3	10.5514	11.7626
91.4	10.5524	11.7613
91.5	10.5478	11.76
91.6	10.5493	11.7587
91.7	10.5424	11.7574
91.8	10.5357	11.7561
91.9	10.5229	11.7547
92	10.5127	11.7534
92.1	10.5145	11.7521
92.2	10.5117	11.7508
92.3	10.508	11.7495
92.4	10.5051	11.7482
92.5	10.5064	11.7469
92.6	10.5066	11.7455
92.7	10.5062	11.7442
92.8	10.5094	11.7429
92.9	10.5091	11.7416
93	10.5066	11.7403
93.1	10.508	11.739
93.2	10.5098	11.7377
93.3	10.5122	11.7363
93.4	10.5107	11.735
93.5	10.5107	11.7337
93.6	10.5083	11.7324
93.7	10.519	11.7311
93.8	10.5242	11.7298
93.9	10.5225	11.7285
94	10.5232	11.7272
94.1	10.5249	11.7259
94.2	10.5233	11.7246
94.3	10.5232	11.7232
94.4	10.5332	11.7219
94.5	10.5404	11.7206
94.6	10.5368	11.7193
94.7	10.5305	11.718
94.8	10.5253	11.7167
94.9	10.5221	11.7154
95	10.5181	11.7141
95.1	10.5075	11.7127
95.2	10.4983	11.7114
95.3	10.4876	11.7101
95.4	10.4795	11.7088
95.5	10.478	11.7075
95.6	10.48	11.7062
95.7	10.4797	11.7049
95.8	10.4891	11.7036
95.9	10.5074	11.7023
96	10.5164	11.701
96.1	10.5205	11.6997
96.2	10.5293	11.6983
96.3	10.525	11.697
96.4	10.5207	11.6957
96.5	10.5164	11.6944
96.6	10.5155	11.6931
96.7	10.5056	11.6918
96.8	10.4998	11.6905
96.9	10.4945	11.6892
97	10.4936	11.6879
97.1	10.4911	11.6866
97.2	10.4919	11.6853
97.3	10.492	11.684
97.4	10.4936	11.6827
97.5	10.4969	11.6814
97.6	10.5002	11.68
97.7	10.5005	11.6788
97.8	10.4936	11.6774
97.9	10.4924	11.6761
98	10.4905	11.6748
98.1	10.489	11.6735
98.2	10.4854	11.6722
98.3	10.4838	11.6709
98.4	10.4818	11.6696
98.5	10.4812	11.6683
98.6	10.4822	11.667
98.7	10.486	11.6657
98.8	10.4867	11.6644
98.9	10.4842	11.6631
99	10.4854	11.6618
99.1	10.4859	11.6605
99.2	10.4854	11.6592
99.3	10.4874	11.6579
99.4	10.4941	11.6566
99.5	10.4957	11.6553
99.6	10.4939	11.654
99.7	10.4997	11.6527
99.8	10.5034	11.6514
99.9	10.5041	11.6501
100	10.4994	11.6487
100.1	10.4968	11.6474
100.2	10.4947	11.6462
100.3	10.4843	11.6448
100.4	10.4776	11.6435
100.5	10.4664	11.6423
100.6	10.4533	11.6409
100.7	10.4482	11.6396
100.8	10.4459	11.6383
100.9	10.4438	11.637
101	10.4347	11.6357
101.1	10.4316	11.6344
101.2	10.4302	11.6331
101.3	10.4336	11.6318
101.4	10.435	11.6305
101.5	10.4464	11.6292
101.6	10.4499	11.6279
101.7	10.4513	11.6266
101.8	10.4496	11.6253
101.9	10.4479	11.624
102	10.4527	11.6227
102.1	10.4512	11.6214
102.2	10.452	11.6201
102.3	10.4519	11.6189
102.4	10.448	11.6175
102.5	10.4475	11.6163
102.6	10.4474	11.615
102.7	10.4456	11.6136
102.8	10.4461	11.6123
102.9	10.4465	11.6111
103	10.4437	11.6098
103.1	10.4437	11.6085
103.2	10.4448	11.6072
103.3	10.4438	11.6059
103.4	10.4437	11.6046
103.5	10.4397	11.6033
103.6	10.4384	11.602
103.7	10.44	11.6007
103.8	10.4395	11.5994
103.9	10.4326	11.5981
104	10.4311	11.5968
104.1	10.4317	11.5955
104.2	10.4327	11.5942
104.3	10.433	11.5929
104.4	10.4293	11.5916
104.5	10.4295	11.5903
104.6	10.4296	11.589
104.7	10.425	11.5877
104.8	10.4172	11.5864
104.9	10.4176	11.5851
105	10.4144	11.5838
105.1	10.4096	11.5825
105.2	10.4074	11.5813
105.3	10.4077	11.58
105.4	10.4106	11.5787
105.5	10.4056	11.5774
105.6	10.401	11.5761
105.7	10.4018	11.5748
105.8	10.4025	11.5735
105.9	10.4061	11.5722
106	10.4096	11.5709
106.1	10.4038	11.5696
106.2	10.4005	11.5683
106.3	10.3961	11.567
106.4	10.391	11.5657
106.5	10.391	11.5644
106.6	10.385	11.5632
106.7	10.3855	11.5619
106.8	10.3868	11.5606
106.9	10.3865	11.5593
107	10.387	11.558
107.1	10.3907	11.5567
107.2	10.3928	11.5554
107.3	10.3953	11.5541
107.4	10.3924	11.5528
107.5	10.3876	11.5515
107.6	10.3775	11.5502
107.7	10.3746	11.5489
107.8	10.3752	11.5477
107.9	10.3765	11.5464
108	10.3746	11.5451
108.1	10.3715	11.5438
108.2	10.3711	11.5425
108.3	10.3708	11.5412
108.4	10.3674	11.5399
108.5	10.3677	11.5386
108.6	10.3686	11.5373
108.7	10.3695	11.536
108.8	10.3722	11.5348
108.9	10.3722	11.5335
109	10.3721	11.5322
109.1	10.3739	11.5309
109.2	10.3691	11.5296
109.3	10.3726	11.5283
109.4	10.3751	11.527
109.5	10.3715	11.5258
109.6	10.3724	11.5245
109.7	10.3704	11.5232
109.8	10.3679	11.5219
109.9	10.3683	11.5206
110	10.3699	11.5193
110.1	10.3695	11.518
110.2	10.3651	11.5167
110.3	10.3593	11.5154
110.4	10.3598	11.5142
110.5	10.3588	11.5129
110.6	10.3583	11.5116
110.7	10.357	11.5103
110.8	10.3555	11.509
110.9	10.3591	11.5077
111	10.3556	11.5065
111.1	10.3566	11.5052
111.2	10.3583	11.5039
111.3	10.3613	11.5026
111.4	10.3597	11.5013
111.5	10.3533	11.5
111.6	10.3528	11.4987
111.7	10.3538	11.4975
111.8	10.355	11.4962
111.9	10.3521	11.4949
112	10.3487	11.4936
112.1	10.3459	11.4923
112.2	10.3483	11.491
112.3	10.3478	11.4898
112.4	10.3527	11.4885
112.5	10.357	11.4872
112.6	10.3551	11.4859
112.7	10.3588	11.4846
112.8	10.3575	11.4833
112.9	10.3549	11.4821
113	10.3515	11.4808
113.1	10.3508	11.4795
113.2	10.347	11.4782
113.3	10.3439	11.4769
113.4	10.338	11.4757
113.5	10.3406	11.4744
113.6	10.3402	11.4731
113.7	10.3377	11.4718
113.8	10.3451	11.4705
113.9	10.3391	11.4693
114	10.3479	11.468
114.1	10.3377	11.4667
114.2	10.3313	11.4654
114.3	10.3318	11.4641
114.4	10.3259	11.4628
114.5	10.3186	11.4616
114.6	10.3245	11.4603
114.7	10.3189	11.459
114.8	10.3234	11.4577
114.9	10.3228	11.4565
115	10.3312	11.4552
115.1	10.3287	11.4539
115.2	10.3292	11.4526
115.3	10.3372	11.4513
115.4	10.3265	11.4501
115.5	10.335	11.4488
115.6	10.335	11.4475
115.7	10.3265	11.4462
115.8	10.3226	11.445
115.9	10.3205	11.4437
116	10.3205	11.4424
116.1	10.3046	11.4411
116.2		11.4398
116.3		11.4386
116.4		11.4373
116.5		11.436
116.6		11.4347
116.7		11.4335
116.8		11.4322
116.9		11.4309
117		11.4309
117.1		11.4712
117.2		11.5115
117.3		11.5518
117.4		11.5921
117.5		11.6323
117.6		11.6726
117.7		11.7128
117.8		11.7531
117.9		11.7933
118		11.8336
118.1		11.8738
118.2		11.914
118.3		11.9542
118.4		11.9944
118.5		12.0346
118.6		12.0747
118.7	7.86817	12.1149
118.8	8.21066	12.1551
118.9	8.48184	12.1952
119	8.81755	12.2354
119.1	8.91122	12.2755
119.2	9.05763	12.3156
119.3	9.2702	12.3558
119.4	9.2863	12.3958
119.5	9.28691	12.436
119.6	9.26452	12.4761
119.7	9.4264	12.5161
119.8	9.47561	12.5562
119.9	9.56949	12.5963
120	9.5972	12.6363
120.1	9.64	12.6764
120.2	9.6765	12.7164
120.3	9.6962	12.7565
120.4	9.7217	12.7965
120.5	9.7616	12.8365
120.6	9.791	12.8765
120.7	9.834	12.9165
120.8	9.8794	12.9565
120.9	9.9202	12.9965
121	9.9696	13.0365
121.1	10.0043	13.0765
121.2	10.041	13.1164
121.3	10.0903	13.1564
121.4	10.1147	13.1963
121.5	10.1591	13.2362
121.6	10.1864	13.2762
121.7	10.2376	13.3161
121.8	10.2654	13.356
121.9	10.3123	13.3959
122	10.3551	13.4358
122.1	10.3983	13.4757
122.2	10.4403	13.5156
122.3	10.4802	13.5554
122.4	10.5192	13.5953
122.5	10.566	13.6351
122.6	10.5941	13.675
122.7	10.6334	13.7148
122.8	10.677	13.7546
122.9	10.7095	13.7944
123	10.7569	13.8343
123.1	10.7889	13.8741
123.2	10.8168	13.9139
123.3	10.8497	13.9536
123.4	10.888	13.9934
123.5	10.9286	14.0332
123.6	10.9765	14.0729
123.7	11.0075	14.1127
123.8	11.0532	14.1524
123.9	11.0976	14.1921
124	11.1344	14.2319
124.1	11.1714	14.2716
124.2	11.2053	14.3113
124.3	11.2424	14.351
124.4	11.2789	14.3907
124.5	11.3194	14.4304
124.6	11.3563	14.47
124.7	11.3939	14.5097
124.8	11.4276	14.5494
124.9	11.466	14.589
125	11.5088	14.6287
125.1	11.5608	14.6683
125.2	11.604	14.7079
125.3	11.6411	14.7475
125.4	11.6876	14.7871
125.5	11.7375	14.8267
125.6	11.7804	14.8663
125.7	11.8161	14.9059
125.8	11.849	14.9455
125.9	11.8862	14.985
126	11.9211	15.0246
126.1	11.9638	15.0641
126.2	12.0041	15.1037
126.3	12.0451	15.1432
126.4	12.084	15.1827
126.5	12.1214	15.2222
126.6	12.1672	15.2617
126.7	12.2016	15.3012
126.8	12.2447	15.3407
126.9	12.2887	15.3802
127	12.329	15.4196
127.1	12.3724	15.4591
127.2	12.4114	15.4986
127.3	12.4487	15.538
127.4	12.487	15.5774
127.5	12.5244	15.6168
127.6	12.5646	15.6563
127.7	12.6039	15.6957
127.8	12.6402	15.7351
127.9	12.6834	15.7745
128	12.7261	15.8139
128.1	12.7663	15.8532
128.2	12.8057	15.8926
128.3	12.8462	15.932
128.4	12.8888	15.9713
128.5	12.9299	16.0106
128.6	12.9702	16.05
128.7	13.0131	16.0893
128.8	13.0509	16.1286
128.9	13.092	16.1679
129	13.135	16.2072
129.1	13.178	16.2465
129.2	13.2189	16.2858
129.3	13.2556	16.3251
129.4	13.2973	16.3643
129.5	13.3356	16.4036
129.6	13.3737	16.4428
129.7	13.4146	16.4821
129.8	13.4585	16.5213
129.9	13.5023	16.5605
130	13.5472	16.5997
130.1	13.5897	16.6389
130.2	13.6334	16.6781
130.3	13.6737	16.7173
130.4	13.7125	16.7565
130.5	13.752	16.7956
130.6	13.7926	16.8348
130.7	13.8286	16.874
130.8	13.8714	16.9131
130.9	13.9108	16.9522
131	13.9509	16.9913
131.1	13.9869	17.0305
131.2	14.0268	17.0696
131.3	14.0658	17.1087
131.4	14.1089	17.1477
131.5	14.1456	17.1868
131.6	14.1875	17.2259
131.7	14.23	17.265
131.8	14.2709	17.304
131.9	14.3115	17.3431
132	14.3577	17.3821
132.1	14.3965	17.4211
132.2	14.4338	17.4602
132.3	14.4733	17.4992
132.4	14.5171	17.5382
132.5	14.5617	17.5772
132.6	14.6033	17.6162
132.7	14.6437	17.6551
132.8	14.6875	17.6941
132.9	14.7279	17.7331
133	14.7678	17.772
133.1	14.8117	17.811
133.2	14.8499	17.8499
133.3	14.8921	17.8888
133.4	14.9329	17.9277
133.5	14.9731	17.9666
133.6	15.0184	18.0055
133.7	15.0611	18.0444
133.8	15.0949	18.0833
133.9	15.1355	18.1222
134	15.1726	18.161
134.1	15.2128	18.1999
134.2	15.2493	18.2387
134.3	15.2907	18.2776
134.4	15.3254	18.3164
134.5	15.36	18.3552
134.6	15.4003	18.394
134.7	15.442	18.4328
134.8	15.484	18.4716
134.9	15.5267	18.5104
135	15.5667	18.5492
135.1	15.6058	18.588
135.2	15.6474	18.6267
135.3	15.6868	18.6655
135.4	15.7278	18.7042
135.5	15.7683	18.743
135.6	15.8084	18.7817
135.7	15.8482	18.8204
135.8	15.8918	18.8591
135.9	15.9366	18.8978
136	15.9742	18.9365
136.1	16.0157	18.9752
136.2	16.0542	19.0138
136.3	16.0934	19.0525
136.4	16.1343	19.0911
136.5	16.1762	19.1298
136.6	16.2167	19.1684
136.7	16.2599	19.207
136.8	16.3034	19.2457
136.9	16.3442	19.2843
137	16.3829	19.3229
137.1	16.4239	19.3615
137.2	16.4685	19.4001
137.3	16.5095	19.4386
137.4	16.5448	19.4772
137.5	16.5878	19.5158
137.6	16.6316	19.5543
137.7	16.6736	19.5928
137.8	16.7164	19.6314
137.9	16.757	19.6699
138	16.7928	19.7084
138.1	16.8384	19.7469
138.2	16.8839	19.7854
138.3	16.9305	19.8239
138.4	16.9737	19.8623
138.5	17.0119	19.9008
138.6	17.0562	19.9393
138.7	17.0998	19.9777
138.8	17.1402	20.0162
138.9	17.1817	20.0546
139	17.217	20.093
139.1	17.2557	20.1315
139.2	17.2978	20.1699
139.3	17.3375	20.2082
139.4	17.3791	20.2466
139.5	17.4234	20.285
139.6	17.467	20.3234
[truncated: 5,182 more rows]

## Sheet: Figure 4c
Figure 4c
X	Y		Y
Antibody concentration (μg/mL)	Prototype		Omicron
100	87.8378	94.0476	-25.1969*	-14.9866
25	70.9459	78.5714	19.7835	14.9866
6.25	48.6487	64.2857	12.0079	20.4282
1.5625	31.0811	26.7857	14.5669	13.9162
0.390625	29.7297	29.7619	4.33071	14.1838
0.097656	22.2973	21.4286	22.1457	14.273
0.024414	13.5135	8.33333	2.55905	16.5031
0.006104	12.1622	14.881	14.7638	5.08475
0.001526	52.02703*	7.14286	1.37795	14.0053
0.000381	14.1892	19.6429	18.0118	7.49331
* represents the value is excluded due to its abnormality.

## Sheet: Supplementary Figure 5a
Supplementary Figure 5a
Elution volume (mL)	Absorbance at 280 nm (mAU)
-0.511106	0
-0.51044	0
-0.509774	0
-0.509108	0
-0.508442	0
-0.507775	0
-0.507109	0
-0.506443	0
-0.505777	-0.020058
-0.505111	-0.085655
-0.504445	-0.085254
-0.503778	-0.08487
-0.503112	-0.085042
-0.502446	-0.082503
-0.50178	-0.074253
-0.501114	-0.076568
-0.500448	-0.078263
-0.499781	-0.077403
-0.499115	-0.076823
-0.498449	-0.078229
-0.497783	-0.077993
-0.497117	-0.077607
-0.496451	-0.07729
-0.495785	-0.077162
-0.495118	-0.07628
-0.494452	-0.074809
-0.493786	-0.076054
-0.49312	-0.075894
-0.492454	-0.075312
-0.491788	-0.075534
-0.491121	-0.075417
-0.490455	-0.077527
-0.489789	-0.07745
-0.489123	-0.07669
-0.488457	-0.0761
-0.487791	-0.076175
-0.487124	-0.076329
-0.486458	-0.078408
-0.485792	-0.079046
-0.485126	-0.078343
-0.48446	-0.078577
-0.483794	-0.078239
-0.483127	-0.077438
-0.482461	-0.076782
-0.481795	-0.074577
-0.481129	-0.07426
-0.480463	-0.075616
-0.479797	-0.075692
-0.47913	-0.07589
-0.478464	-0.076613
-0.477798	-0.076643
-0.477132	-0.076335
-0.476466	-0.07669
-0.4758	-0.07748
-0.475133	-0.078152
-0.474467	-0.078052
-0.473801	-0.077818
-0.473135	-0.077823
-0.472469	-0.079603
-0.471803	-0.080512
-0.471137	-0.081136
-0.47047	-0.080947
-0.469804	-0.080806
-0.469138	-0.082021
-0.468472	-0.083635
-0.467806	-0.083402
-0.46714	-0.084111
-0.466473	-0.086566
-0.465807	-0.088202
-0.465141	-0.09054
-0.464475	-0.090718
-0.463809	-0.091179
-0.463143	-0.0928
-0.462476	-0.09457
-0.46181	-0.095629
-0.461144	-0.096905
-0.460478	-0.097936
-0.459812	-0.099018
-0.459146	-0.09958
-0.458479	-0.100629
-0.457813	-0.10247
-0.457147	-0.104382
-0.456481	-0.106395
-0.455815	-0.10688
-0.455149	-0.109407
-0.454482	-0.10991
-0.453816	-0.111276
-0.45315	-0.111542
-0.452484	-0.110603
-0.451818	-0.111055
-0.451152	-0.113408
-0.450485	-0.114439
-0.449819	-0.114207
-0.449153	-0.114595
-0.448487	-0.114429
-0.447821	-0.115036
-0.447155	-0.113169
-0.446489	-0.113293
-0.445822	-0.113419
-0.445156	-0.113428
-0.44449	-0.112459
-0.443824	-0.111483
-0.443158	-0.110077
-0.442492	-0.110372
-0.441825	-0.110042
-0.441159	-0.107777
-0.440493	-0.106063
-0.439827	-0.104216
-0.439161	-0.105714
-0.438495	-0.105342
-0.437828	-0.10571
-0.437162	-0.106201
-0.436496	-0.106127
-0.43583	-0.105937
-0.435164	-0.104457
-0.434498	-0.101571
-0.433831	-0.099418
-0.433165	-0.095475
-0.432499	-0.090402
-0.431833	-0.084171
-0.431167	-0.076811
-0.430501	-0.068353
-0.429834	-0.058032
-0.429168	-0.047276
-0.428502	-0.035656
-0.427836	-0.02402
-0.42717	-0.012015
-0.426504	0.000192
-0.425838	0.015284
-0.425171	0.030906
-0.424505	0.046137
-0.423839	0.061255
-0.423173	0.077756
-0.422507	0.096314
-0.421841	0.114463
-0.421174	0.13216
-0.420508	0.149712
-0.419842	0.167165
-0.419176	0.18648
-0.41851	0.206086
-0.417844	0.226633
-0.417177	0.248263
-0.416511	0.268311
-0.415845	0.287696
-0.415179	0.308639
-0.414513	0.33064
-0.413847	0.352915
-0.41318	0.376023
-0.412514	0.400651
-0.411848	0.427459
-0.411182	0.454665
-0.410516	0.484505
-0.40985	0.514416
-0.409183	0.54319
-0.408517	0.575183
-0.407851	0.608236
-0.407185	0.643775
-0.406519	0.680947
-0.405853	0.719688
-0.405186	0.760617
-0.40452	0.803464
-0.403854	0.848629
-0.403188	0.895585
-0.402522	0.943413
-0.401856	0.992791
-0.40119	1.04312
-0.400523	1.09342
-0.399857	1.14212
-0.399191	1.18994
-0.398525	1.23909
-0.397859	1.28819
-0.397193	1.33725
-0.396526	1.38396
-0.39586	1.43102
-0.395194	1.47493
-0.394528	1.51794
-0.393862	1.56034
-0.393196	1.60323
-0.392529	1.64488
-0.391863	1.68264
-0.391197	1.71945
-0.390531	1.75496
-0.389865	1.78887
-0.389199	1.82227
-0.388532	1.85224
-0.387866	1.8804
-0.3872	1.9059
-0.386534	1.92902
-0.385868	1.94815
-0.385202	1.96419
-0.384535	1.97796
-0.383869	1.98914
-0.383203	1.9994
-0.382537	2.00997
-0.381871	2.01715
-0.381205	2.02273
-0.380539	2.02384
-0.379872	2.0257
-0.379206	2.02718
-0.37854	2.02775
-0.377874	2.02829
-0.377208	2.02579
-0.376542	2.02224
-0.375875	2.01945
-0.375209	2.01401
-0.374543	2.00521
-0.373877	1.99602
-0.373211	1.98506
-0.372545	1.97248
-0.371878	1.95975
-0.371212	1.94634
-0.370546	1.93359
-0.36988	1.91862
-0.369214	1.90333
-0.368548	1.88756
-0.367881	1.87301
-0.367215	1.85774
-0.366549	1.84168
-0.365883	1.82457
-0.365217	1.80732
-0.364551	1.78881
-0.363884	1.77176
-0.363218	1.7536
-0.362552	1.73518
-0.361886	1.71643
-0.36122	1.69462
-0.360554	1.67377
-0.359887	1.65247
-0.359221	1.63028
-0.358555	1.6117
-0.357889	1.59218
-0.357223	1.57318
-0.356557	1.55228
-0.355891	1.53262
-0.355224	1.51381
-0.354558	1.4942
-0.353892	1.47378
-0.353226	1.45485
-0.35256	1.43845
-0.351894	1.42145
-0.351227	1.40299
-0.350561	1.38542
-0.349895	1.36839
-0.349229	1.35122
-0.348563	1.33474
-0.347897	1.31909
-0.34723	1.30396
-0.346564	1.28818
-0.345898	1.27234
-0.345232	1.25709
-0.344566	1.24236
-0.3439	1.2283
-0.343233	1.21377
-0.342567	1.19929
-0.341901	1.18347
-0.341235	1.16918
-0.340569	1.15372
-0.339903	1.14212
-0.339236	1.12776
-0.33857	1.1155
-0.337904	1.10194
-0.337238	1.08915
-0.336572	1.07544
-0.335906	1.0609
-0.335239	1.04771
-0.334573	1.03382
-0.333907	1.02099
-0.333241	1.00952
-0.332575	0.996862
-0.331909	0.982979
-0.331243	0.971944
-0.330576	0.960723
-0.32991	0.9501
-0.329244	0.937681
-0.328578	0.92564
-0.327912	0.914039
-0.327246	0.901537
-0.326579	0.89118
-0.325913	0.881668
-0.325247	0.870245
-0.324581	0.859484
-0.323915	0.848901
-0.323249	0.837496
-0.322582	0.827992
-0.321916	0.817837
-0.32125	0.807133
-0.320584	0.797956
-0.319918	0.790526
-0.319252	0.780102
-0.318585	0.771333
-0.317919	0.762514
-0.317253	0.753769
-0.316587	0.742202
-0.315921	0.732977
-0.315255	0.726194
-0.314588	0.717573
-0.313922	0.70835
-0.313256	0.700022
-0.31259	0.692345
-0.311924	0.683418
-0.311258	0.677462
-0.310592	0.671188
-0.309925	0.662838
-0.309259	0.654769
-0.308593	0.648069
-0.307927	0.643659
-0.307261	0.636583
-0.306595	0.629834
-0.305928	0.622111
-0.305262	0.61439
-0.304596	0.610093
-0.30393	0.604372
-0.303264	0.596679
-0.302598	0.590748
-0.301931	0.584804
-0.301265	0.580491
-0.300599	0.574014
-0.299933	0.569782
-0.299267	0.564888
-0.298601	0.557683
-0.297934	0.549729
-0.297268	0.544496
-0.296602	0.53719
-0.295936	0.531215
-0.29527	0.525585
-0.294604	0.518164
-0.293937	0.510045
-0.293271	0.5028
-0.292605	0.495494
-0.291939	0.489175
-0.291273	0.480615
-0.290607	0.475089
-0.28994	0.467725
-0.289274	0.463368
-0.288608	0.458749
-0.287942	0.452249
-0.287276	0.445368
-0.28661	0.439641
-0.285944	0.435176
-0.285277	0.427784
-0.284611	0.421294
-0.283945	0.415834
-0.283279	0.411206
-0.282613	0.405138
-0.281947	0.40019
-0.28128	0.396252
-0.280614	0.391275
-0.279948	0.387482
-0.279282	0.383045
-0.278616	0.379292
-0.27795	0.376264
-0.277283	0.373408
-0.276617	0.370604
-0.275951	0.366464
-0.275285	0.362264
-0.274619	0.358788
-0.273953	0.355332
-0.273286	0.352873
-0.27262	0.346303
-0.271954	0.341374
-0.271288	0.3377
-0.270622	0.335375
-0.269956	0.33309
-0.269289	0.328999
-0.268623	0.329239
-0.267957	0.327487
-0.267291	0.325269
-0.266625	0.324258
-0.265959	0.323226
-0.265292	0.319685
-0.264626	0.317334
-0.26396	0.314358
-0.263294	0.312435
-0.262628	0.309691
-0.261962	0.307379
-0.261296	0.304678
-0.260629	0.302883
-0.259963	0.298963
-0.259297	0.297797
-0.258631	0.296304
-0.257965	0.294032
-0.257299	0.292361
-0.256632	0.290668
-0.255966	0.290086
-0.2553	0.287818
-0.254634	0.285374
-0.253968	0.283779
-0.253302	0.281032
-0.252635	0.280833
-0.251969	0.277695
-0.251303	0.274328
-0.250637	0.272733
-0.249971	0.26851
-0.249305	0.264048
-0.248638	0.264069
-0.247972	0.26188
-0.247306	0.258842
-0.24664	0.255083
-0.245974	0.235269
-0.245308	0.215456
-0.244641	0.206975
-0.243975	0.207913
-0.243309	0.208432
-0.242643	0.210645
-0.241977	0.212093
-0.241311	0.212458
-0.240645	0.213773
-0.239978	0.214776
-0.239312	0.215088
-0.238646	0.215218
-0.23798	0.214746
-0.237314	0.214013
-0.236648	0.214437
-0.235981	0.214907
-0.235315	0.214299
-0.234649	0.21449
-0.233983	0.214823
-0.233317	0.214727
-0.232651	0.215195
-0.231984	0.215339
-0.231318	0.215609
-0.230652	0.215763
-0.229986	0.214611
-0.22932	0.212203
-0.228654	0.209309
-0.227987	0.207517
-0.227321	0.206063
-0.226655	0.20415
-0.225989	0.201828
-0.225323	0.200574
-0.224657	0.201059
-0.22399	0.199148
-0.223324	0.196554
-0.222658	0.195259
-0.221992	0.193963
-0.221326	0.191985
-0.22066	0.189646
-0.219994	0.187014
-0.219327	0.183941
-0.218661	0.18154
-0.217995	0.179365
-0.217329	0.175705
-0.216663	0.171695
-0.215997	0.167246
-0.21533	0.162491
-0.214664	0.158235
-0.213998	0.154741
-0.213332	0.151735
-0.212666	0.148694
-0.212	0.147325
-0.211333	0.143997
-0.210667	0.138925
-0.210001	0.135132
-0.209335	0.132088
-0.208669	0.128088
-0.208003	0.123338
-0.207336	0.120387
-0.20667	0.116765
-0.206004	0.112215
-0.205338	0.108235
-0.204672	0.105102
-0.204006	0.102328
-0.203339	0.098815
-0.202673	0.095678
-0.202007	0.092305
-0.201341	0.089018
-0.200675	0.08711
-0.200009	0.084914
-0.199342	0.08309
-0.198676	0.083473
-0.19801	0.083237
-0.197344	0.081124
-0.196678	0.079444
-0.196012	0.079085
-0.195345	0.077662
-0.194679	0.077258
-0.194013	0.0782
-0.193347	0.077244
-0.192681	0.075033
-0.192015	0.074295
-0.191349	0.073502
-0.190682	0.072394
-0.190016	0.073021
-0.18935	0.073562
-0.188684	0.072955
-0.188018	0.071573
-0.187352	0.07152
-0.186685	0.071671
-0.186019	0.071915
-0.185353	0.073596
-0.184687	0.075197
-0.184021	0.075773
-0.183355	0.076753
-0.182688	0.077513
-0.182022	0.078289
-0.181356	0.078055
-0.18069	0.077381
-0.180024	0.07728
-0.179358	0.0771
-0.178691	0.076786
-0.178025	0.076058
-0.177359	0.073958
-0.176693	0.07341
-0.176027	0.075783
-0.175361	0.075859
-0.174694	0.074312
-0.174028	0.073112
-0.173362	0.071999
-0.172696	0.072772
-0.17203	0.07328
-0.171364	0.0753
-0.170698	0.075024
-0.170031	0.074145
-0.169365	0.074519
-0.168699	0.074452
-0.168033	0.07403
-0.167367	0.073389
-0.166701	0.070819
-0.166034	0.068931
-0.165368	0.066859
-0.164702	0.065279
-0.164036	0.065955
-0.16337	0.065468
-0.162704	0.063828
-0.162037	0.063358
-0.161371	0.063618
-0.160705	0.063114
-0.160039	0.061279
-0.159373	0.058444
-0.158707	0.057323
-0.15804	0.057686
-0.157374	0.057069
-0.156708	0.055534
-0.156042	0.054774
-0.155376	0.054429
-0.15471	0.053653
-0.154043	0.054971
-0.153377	0.056449
-0.152711	0.056228
-0.152045	0.055759
-0.151379	0.05711
-0.150713	0.059708
-0.150046	0.064243
-0.14938	0.069284
-0.148714	0.075344
-0.148048	0.084966
-0.147382	0.094328
-0.146716	0.106399
-0.14605	0.121932
-0.145383	0.136296
-0.144717	0.152188
-0.144051	0.171326
-0.143385	0.191098
-0.142719	0.211426
-0.142053	0.232152
-0.141386	0.25385
-0.14072	0.277947
-0.140054	0.302563
-0.139388	0.325116
-0.138722	0.347889
-0.138056	0.371916
-0.137389	0.396813
-0.136723	0.42263
-0.136057	0.448897
-0.135391	0.475987
-0.134725	0.503517
-0.134059	0.531398
-0.133392	0.558873
-0.132726	0.584161
-0.13206	0.608748
-0.131394	0.631973
-0.130728	0.656347
-0.130062	0.68108
-0.129395	0.701886
-0.128729	0.723475
-0.128063	0.744968
-0.127397	0.765958
-0.126731	0.788678
-0.126065	0.81168
-0.125399	0.834313
-0.124732	0.856588
-0.124066	0.87861
-0.1234	0.900841
-0.122734	0.923172
-0.122068	0.94747
-0.121402	0.972064
-0.120735	0.995288
-0.120069	1.01753
-0.119403	1.04077
-0.118737	1.0634
-0.118071	1.08453
-0.117405	1.10486
-0.116738	1.12504
-0.116072	1.14742
-0.115406	1.16884
-0.11474	1.18824
-0.114074	1.20681
-0.113408	1.22246
-0.112741	1.23719
-0.112075	1.25058
-0.111409	1.26312
-0.110743	1.27471
-0.110077	1.28526
-0.109411	1.29195
-0.108744	1.29746
-0.108078	1.30234
-0.107412	1.30515
-0.106746	1.30687
-0.10608	1.30806
-0.105414	1.30783
-0.104747	1.30462
-0.104081	1.29993
-0.103415	1.29541
-0.102749	1.28926
-0.102083	1.28304
-0.101417	1.27635
-0.100751	1.26903
-0.100084	1.26088
-0.099418	1.25123
-0.098752	1.24068
-0.098086	1.23026
-0.09742	1.21814
-0.096754	1.20571
-0.096087	1.19528
-0.095421	1.18459
-0.094755	1.17395
-0.094089	1.16305
-0.093423	1.15054
-0.092757	1.13923
-0.09209	1.12759
-0.091424	1.11595
-0.090758	1.10471
-0.090092	1.09402
-0.089426	1.08301
-0.08876	1.07153
-0.088093	1.06064
-0.087427	1.04916
-0.086761	1.03753
-0.086095	1.02711
-0.085429	1.01557
-0.084763	1.00419
-0.084096	0.992505
-0.08343	0.980575
-0.082764	0.970331
-0.082098	0.960383
-0.081432	0.948552
-0.080766	0.938785
-0.080099	0.928933
-0.079433	0.917073
-0.078767	0.906227
-0.078101	0.896389
-0.077435	0.884738
-0.076769	0.873584
-0.076103	0.862765
-0.075436	0.853402
-0.07477	0.845457
-0.074104	0.836323
-0.073438	0.827496
-0.072772	0.8192
-0.072106	0.809533
-0.071439	0.801069
-0.070773	0.793299
-0.070107	0.785282
-0.069441	0.774751
-0.068775	0.765573
-0.068109	0.756653
-0.067442	0.748288
-0.066776	0.741848
-0.06611	0.733881
-0.065444	0.724644
-0.064778	0.717462
-0.064112	0.709612
-0.063445	0.702856
-0.062779	0.697226
-0.062113	0.690955
-0.061447	0.683404
-0.060781	0.676201
-0.060115	0.668419
-0.059448	0.663138
-0.058782	0.656069
-0.058116	0.648683
-0.05745	0.641921
-0.056784	0.633538
-0.056118	0.62596
-0.055452	0.619775
-0.054785	0.61373
-0.054119	0.60779
-0.053453	0.602524
-0.052787	0.598362
-0.052121	0.593759
-0.051455	0.58932
-0.050788	0.584964
-0.050122	0.578688
-0.049456	0.572541
-0.04879	0.566906
-0.048124	0.561928
-0.047458	0.55572
-0.046791	0.550339
-0.046125	0.544449
-0.045459	0.540295
-0.044793	0.536511
-0.044127	0.532956
-0.043461	0.528751
-0.042794	0.52286
-0.042128	0.518696
-0.041462	0.512985
-0.040796	0.507543
-0.04013	0.50363
-0.039464	0.499753
-0.038797	0.495837
-0.038131	0.490209
-0.037465	0.485098
-0.036799	0.479895
-0.036133	0.474986
-0.035467	0.469411
-0.0348	0.463714
-0.034134	0.456729
-0.033468	0.451934
-0.032802	0.447465
-0.032136	0.44232
-0.03147	0.435997
-0.030804	0.4322
-0.030137	0.427599
-0.029471	0.423263
-0.028805	0.417887
-0.028139	0.411518
-0.027473	0.405937
-0.026807	0.401764
-0.02614	0.398109
-0.025474	0.394284
-0.024808	0.391013
-0.024142	0.387393
-0.023476	0.382946
-0.02281	0.378775
-0.022143	0.372841
-0.021477	0.369623
-0.020811	0.365965
-0.020145	0.362839
-0.019479	0.35875
-0.018813	0.355344
-0.018146	0.352684
-0.01748	0.351639
-0.016814	0.348078
-0.016148	0.345867
-0.015482	0.343695
-0.014816	0.341196
-0.014149	0.339441
-0.013483	0.336484
-0.012817	0.33383
-0.012151	0.330319
-0.011485	0.328378
-0.010819	0.326022
-0.010153	0.323128
-0.009486	0.321261
-0.00882	0.318926
-0.008154	0.315397
-0.007488	0.313499
-0.006822	0.311647
-0.006156	0.308548
-0.005489	0.306042
-0.004823	0.302324
-0.004157	0.299206
-0.003491	0.294954
-0.002825	0.29254
-0.002159	0.289869
-0.001492	0.285972
-0.000826	0.281894
-0.00016	0.280434
0.000506	0.273491
0.001172	0.260235
0.001838	0.256896
0.002505	0.253856
0.003171	0.251883
0.003837	0.2502
0.004503	0.24824
0.005169	0.246038
0.005835	0.245244
0.006502	0.244765
0.007168	0.244217
0.007834	0.244164
0.0085	0.242295
0.009166	0.240616
0.009832	0.24012
0.010499	0.23921
0.011165	0.237742
0.011831	0.237158
0.012497	0.23721
0.013163	0.236366
0.013829	0.235774
0.014495	0.234722
0.015162	0.234292
0.015828	0.232541
0.016494	0.230539
0.01716	0.230493
0.017826	0.231153
0.018492	0.232349
0.019159	0.23452
0.019825	0.236302
0.020491	0.236497
0.021157	0.236327
0.021823	0.236842
0.022489	0.237949
0.023156	0.238272
0.023822	0.238754
0.024488	0.240356
0.025154	0.242798
0.02582	0.244975
0.026486	0.24503
0.027153	0.245051
0.027819	0.244795
0.028485	0.243083
0.029151	0.242484
0.029817	0.242849
0.030483	0.240835
0.03115	0.24173
0.031816	0.239292
0.032482	0.239173
0.033148	0.239789
0.033814	0.238788
0.03448	0.236525
0.035147	0.234371
0.035813	0.228977
0.036479	0.224215
0.037145	0.222466
0.037811	0.220072
0.038477	0.218944
0.039144	0.21451
0.03981	0.212222
0.040476	0.208841
0.041142	0.203366
0.041808	0.200057
0.042474	0.19572
0.04314	0.193041
0.043807	0.192237
0.044473	0.188495
0.045139	0.185808
0.045805	0.183193
0.046471	0.177474
0.047137	0.177107
0.047804	0.173425
0.04847	0.172268
0.049136	0.169019
0.049802	0.166819
0.050468	0.163085
0.051134	0.161572
0.051801	0.158768
0.052467	0.157872
0.053133	0.156076
0.053799	0.152668
0.054465	0.150662
0.055131	0.145736
0.055798	0.144684
0.056464	0.141634
0.05713	0.13976
0.057796	0.140415
0.058462	0.138438
0.059128	0.136449
0.059794	0.132262
0.060461	0.130082
0.061127	0.128478
0.061793	0.130035
0.062459	0.127914
0.063125	0.127713
0.063791	0.126847
0.064458	0.124768
0.065124	0.12237
0.06579	0.122041
0.066456	0.119285
0.067122	0.119267
0.067788	0.117128
0.068455	0.116088
0.069121	0.11477
0.069787	0.11335
0.070453	0.112543
0.071119	0.111286
0.071785	0.112395
0.072452	0.110875
0.073118	0.108525
0.073784	0.108395
0.07445	0.10533
0.075116	0.102943
0.075782	0.102764
0.076449	0.10234
0.077115	0.100772
0.077781	0.101286
0.078447	0.098824
0.079113	0.099361
0.079779	0.099114
0.080446	0.096202
0.081112	0.09734
0.081778	0.096933
0.082444	0.095151
0.08311	0.096091
0.083776	0.094072
0.084442	0.094414
0.085109	0.093136
0.085775	0.093711
0.086441	0.095181
0.087107	0.09689
0.087773	0.095524
0.088439	0.096642
0.089106	0.096019
0.089772	0.097161
0.090438	0.094686
0.091104	0.095246
0.09177	0.09773
0.092436	0.097148
0.093103	0.098946
0.093769	0.097983
0.094435	0.094442
0.095101	0.091687
0.095767	0.091681
0.096433	0.088286
0.0971	0.09036
0.097766	0.091239
0.098432	0.093091
0.099098	0.094202
0.099764	0.09253
0.10043	0.095201
0.101097	0.09325
0.101763	0.095046
0.102429	0.095373
0.103095	0.09572
0.103761	0.094474
0.104427	0.09586
0.105094	0.09561
0.10576	0.097584
0.106426	0.099149
0.107092	0.103698
0.107758	0.106128
0.108424	0.10627
0.109091	0.109921
0.109757	0.113496
0.110423	0.116293
0.111089	0.121523
0.111755	0.125312
0.112421	0.126222
0.113087	0.132147
0.113754	0.135033
0.11442	0.137906
0.115086	0.140274
0.115752	0.146944
0.116418	0.152491
0.117084	0.155086
0.117751	0.16169
0.118417	0.167275
0.119083	0.170847
0.119749	0.173577
0.120415	0.178019
0.121081	0.18336
0.121748	0.187929
0.122414	0.193065
0.12308	0.198564
0.123746	0.202184
0.124412	0.205946
0.125078	0.21095
0.125745	0.215125
0.126411	0.218599
0.127077	0.2228
0.127743	0.227383
0.128409	0.234948
0.129075	0.243788
0.129741	0.249411
0.130408	0.254505
0.131074	0.257854
0.13174	0.262891
0.132406	0.264093
0.133072	0.268408
0.133738	0.270603
0.134405	0.273384
0.135071	0.275252
0.135737	0.27904
0.136403	0.284069
0.137069	0.289034
0.137735	0.289934
0.138402	0.290503
0.139068	0.290777
0.139734	0.292009
0.1404	0.291655
0.141066	0.292689
0.141732	0.29285
0.142399	0.291901
0.143065	0.292499
0.143731	0.293731
0.144397	0.293829
0.145063	0.292117
0.145729	0.288784
0.146396	0.285774
0.147062	0.283497
0.147728	0.282099
0.148394	0.279465
0.14906	0.277696
0.149726	0.277649
0.150393	0.277567
0.151059	0.275396
0.151725	0.272502
0.152391	0.26943
0.153057	0.265548
0.153723	0.260385
0.15439	0.261382
0.155056	0.261089
0.155722	0.258497
0.156388	0.255322
0.157054	0.252933
0.15772	0.251125
0.158386	0.251187
0.159053	0.251075
0.159719	0.249334
0.160385	0.24777
0.161051	0.245115
0.161717	0.242999
0.162383	0.239713
0.16305	0.236871
0.163716	0.23538
0.164382	0.234121
0.165048	0.232545
0.165714	0.230002
0.16638	0.225262
0.167047	0.220201
0.167713	0.21889
0.168379	0.216941
0.169045	0.215458
0.169711	0.212951
0.170377	0.210471
0.171044	0.204693
0.17171	0.201514
0.172376	0.201753
0.173042	0.198229
0.173708	0.196209
0.174374	0.194975
0.17504	0.190009
0.175707	0.186687
0.176373	0.183305
0.177039	0.180159
0.177705	0.178887
0.178371	0.175007
0.179037	0.172323
0.179704	0.171247
0.18037	0.169335
0.181036	0.163776
0.181702	0.160261
0.182368	0.157875
0.183034	0.156023
0.183701	0.156148
0.184367	0.152256
0.185033	0.150194
0.185699	0.146484
0.186365	0.145272
0.187031	0.14391
0.187698	0.142765
0.188364	0.140866
0.18903	0.138306
0.189696	0.138215
0.190362	0.137318
0.191028	0.134742
0.191695	0.133978
0.192361	0.131938
0.193027	0.13044
0.193693	0.12857
0.194359	0.125931
0.195025	0.127183
0.195692	0.126954
0.196358	0.12514
0.197024	0.123597
0.19769	0.123855
0.198356	0.122189
0.199022	0.122188
0.199688	0.121921
0.200355	0.122101
0.201021	0.123437
0.201687	0.123071
0.202353	0.124337
0.203019	0.122267
0.203685	0.121826
0.204352	0.119635
0.205018	0.118279
0.205684	0.117191
0.20635	0.116866
0.207016	0.117981
0.207682	0.117244
0.208349	0.115939
0.209015	0.115586
0.209681	0.114482
0.210347	0.11597
0.211013	0.115975
0.211679	0.114298
0.212346	0.113797
0.213012	0.112833
0.213678	0.112005
0.214344	0.110379
0.21501	0.111937
0.215676	0.108819
0.216343	0.106091
0.217009	0.103905
0.217675	0.102551
0.218341	0.100128
0.219007	0.095939
0.219673	0.095939
0.22034	0.09434
0.221006	0.094965
0.221672	0.092486
0.222338	0.090518
0.223004	0.089688
0.22367	0.088118
0.224337	0.087463
0.225003	0.085953
0.225669	0.083845
0.226335	0.082528
0.227001	0.079036
0.227667	0.077909
0.228333	0.074562
0.229	0.072954
0.229666	0.07148
0.230332	0.068235
0.230998	0.065923
0.231664	0.063048
0.23233	0.062188
0.232997	0.062991
0.233663	0.062969
0.234329	0.060803
0.234995	0.060205
0.235661	0.060409
0.236327	0.05835
0.236994	0.057896
0.23766	0.057476
0.238326	0.056839
0.238992	0.055372
0.239658	0.052192
0.240324	0.050916
0.240991	0.050027
0.241657	0.050645
0.242323	0.050624
0.242989	0.048841
0.243655	0.048652
0.244321	0.048018
0.244987	0.047865
0.245654	0.047757
0.24632	0.046929
0.246986	0.047702
0.247652	0.049916
0.248318	0.048679
0.248984	0.047415
0.249651	0.045697
0.250317	0.043413
0.250983	0.041574
0.251649	0.039668
0.252315	0.038423
0.252981	0.039818
0.253648	0.038879
0.254314	0.038181
0.25498	0.03776
0.255646	0.038039
0.256312	0.037631
0.256978	0.03658
0.257645	0.034472
0.258311	0.032247
0.258977	0.029037
0.259643	0.027965
0.260309	0.02667
0.260975	0.025255
0.261642	0.025395
0.262308	0.023738
0.262974	0.024411
0.26364	0.022802
0.264306	0.021296
0.264972	0.021435
0.265639	0.021851
0.266305	0.0211
0.266971	0.02007
0.267637	0.020275
0.268303	0.021456
0.268969	0.021833
0.269635	0.017671
0.270302	0.017525
0.270968	0.017513
0.271634	0.017598
0.2723	0.017132
0.272966	0.017232
0.273632	0.016766
0.274299	0.017139
0.274965	0.016737
0.275631	0.019225
0.276297	0.020062
0.276963	0.019077
0.277629	0.019274
0.278296	0.018267
0.278962	0.018123
0.279628	0.018801
0.280294	0.019307
0.28096	0.01886
0.281626	0.020741
0.282293	0.021162
0.282959	0.022129
0.283625	0.023331
0.284291	0.022894
0.284957	0.02126
0.285623	0.021609
0.28629	0.023966
0.286956	0.022647
0.287622	0.020006
0.288288	0.019706
0.288954	0.017377
0.28962	0.016319
0.290287	0.0136
0.290953	0.012582
0.291619	0.013754
0.292285	0.013745
0.292951	0.013428
0.293617	0.012753
0.294284	0.01153
0.29495	0.008536
0.295616	0.009982
0.296282	0.007296
0.296948	0.005408
0.297614	0.004142
0.29828	0.001773
0.298947	0.000478
0.299613	-0.001603
0.300279	-0.003411
0.300945	-0.003842
0.301611	-0.00187
0.302277	-0.001953
0.302944	-0.002287
0.30361	-0.00242
0.304276	-0.002159
0.304942	-0.001455
0.305608	-0.001172
0.306274	-0.001186
0.306941	-0.000398
0.307607	-0.000532
0.308273	-0.001811
0.308939	-0.004598
0.309605	-0.006417
0.310271	-0.006463
0.310938	-0.006207
0.311604	-0.002955
0.31227	-0.004542
0.312936	-0.004976
0.313602	-0.00404
0.314268	-0.003325
0.314934	-0.00288
0.315601	-0.003327
0.316267	-0.002925
0.316933	-0.003252
0.317599	-0.003806
0.318265	-0.006424
0.318931	-0.008081
0.319598	-0.009574
0.320264	-0.009475
0.32093	-0.009862
0.321596	-0.011802
0.322262	-0.011217
0.322928	-0.010995
0.323595	-0.010954
0.324261	-0.010574
0.324927	-0.010164
0.325593	-0.008871
0.326259	-0.009066
0.326925	-0.009538
0.327592	-0.010511
0.328258	-0.012265
0.328924	-0.01134
0.32959	-0.011213
0.330256	-0.013232
0.330922	-0.013428
0.331589	-0.012559
0.332255	-0.014876
0.332921	-0.015122
0.333587	-0.013298
0.334253	-0.014561
0.334919	-0.014524
0.335586	-0.015278
0.336252	-0.015584
0.336918	-0.018267
0.337584	-0.018803
0.33825	-0.018497
0.338916	-0.018755
0.339583	-0.017451
0.340249	-0.019177
0.340915	-0.018639
0.341581	-0.021781
0.342247	-0.022782
0.342913	-0.022679
0.343579	-0.02361
0.344246	-0.022048
0.344912	-0.023333
0.345578	-0.025768
0.346244	-0.024973
0.34691	-0.022343
0.347576	-0.025088
0.348243	-0.025815
0.348909	-0.023251
0.349575	-0.025312
0.350241	-0.02673
0.350907	-0.027201
0.351573	-0.028301
0.35224	-0.028658
0.352906	-0.028721
0.353572	-0.025759
0.354238	-0.023396
0.354904	-0.02393
0.35557	-0.025259
0.356237	-0.027001
0.356903	-0.027901
0.357569	-0.029636
0.358235	-0.030783
0.358901	-0.032434
0.359567	-0.032124
0.360233	-0.031941
0.3609	-0.032239
0.361566	-0.034212
0.362232	-0.03513
0.362898	-0.036414
0.363564	-0.038668
0.36423	-0.038003
0.364897	-0.038851
0.365563	-0.040329
0.366229	-0.03914
0.366895	-0.038897
0.367561	-0.038581
0.368227	-0.036734
0.368894	-0.035515
0.36956	-0.034877
0.370226	-0.037936
0.370892	-0.039257
0.371558	-0.039231
0.372224	-0.039938
0.372891	-0.041081
0.373557	-0.039791
0.374223	-0.03783
0.374889	-0.035878
0.375555	-0.03418
0.376221	-0.035253
0.376888	-0.035652
0.377554	-0.036381
0.37822	-0.03512
0.378886	-0.033544
0.379552	-0.033166
0.380218	-0.032767
0.380885	-0.032975
0.381551	-0.033889
0.382217	-0.034592
0.382883	-0.035254
0.383549	-0.036104
0.384215	-0.03567
0.384881	-0.037896
0.385548	-0.039
0.386214	-0.039578
0.38688	-0.040012
0.387546	-0.040589
0.388212	-0.040597
0.388878	-0.04062
0.389545	-0.040323
0.390211	-0.041239
0.390877	-0.042515
0.391543	-0.043087
0.392209	-0.043569
0.392875	-0.043329
0.393542	-0.043141
0.394208	-0.043057
0.394874	-0.042203
0.39554	-0.043335
0.396206	-0.043325
0.396872	-0.043787
0.397539	-0.043268
0.398205	-0.041932
0.398871	-0.042057
0.399537	-0.042629
0.400203	-0.042362
0.400869	-0.043309
0.401536	-0.041521
0.402202	-0.042877
0.402868	-0.043587
0.403534	-0.042961
0.4042	-0.043523
0.404866	-0.044348
0.405533	-0.043801
0.406199	-0.042391
0.406865	-0.041587
0.407531	-0.042605
0.408197	-0.043643
0.408863	-0.044338
0.40953	-0.0445
0.410196	-0.045454
0.410862	-0.047099
0.411528	-0.048568
0.412194	-0.048661
0.41286	-0.049988
0.413526	-0.051089
0.414193	-0.051808
0.414859	-0.052893
0.415525	-0.052739
0.416191	-0.052934
0.416857	-0.053401
0.417523	-0.052739
0.41819	-0.053588
0.418856	-0.05357
0.419522	-0.053335
0.420188	-0.053829
0.420854	-0.053807
0.42152	-0.052825
0.422187	-0.052263
0.422853	-0.052508
0.423519	-0.053609
0.424185	-0.052999
0.424851	-0.052315
0.425517	-0.05125
0.426184	-0.05075
0.42685	-0.050042
0.427516	-0.050742
0.428182	-0.050057
0.428848	-0.049479
0.429514	-0.047136
0.43018	-0.046937
0.430847	-0.046698
0.431513	-0.046559
0.432179	-0.047167
0.432845	-0.047023
0.433511	-0.0474
0.434177	-0.049364
0.434844	-0.048764
0.43551	-0.048407
0.436176	-0.046475
0.436842	-0.045788
0.437508	-0.047519
0.438174	-0.047556
0.438841	-0.048373
0.439507	-0.049482
0.440173	-0.048724
0.440839	-0.04942
0.441505	-0.049956
0.442171	-0.050952
0.442838	-0.052966
0.443504	-0.053632
0.44417	-0.052556
0.444836	-0.051822
0.445502	-0.050863
0.446168	-0.052359
0.446835	-0.052377
0.447501	-0.053029
0.448167	-0.052609
0.448833	-0.052063
0.449499	-0.051093
0.450165	-0.0486
0.450832	-0.047208
0.451498	-0.046579
0.452164	-0.045717
0.45283	-0.048039
0.453496	-0.047092
0.454162	-0.043919
0.454829	-0.043047
0.455495	-0.041419
0.456161	-0.04063
0.456827	-0.041833
0.457493	-0.042414
0.458159	-0.042557
0.458825	-0.041906
0.459492	-0.040641
0.460158	-0.040088
0.460824	-0.040648
0.46149	-0.042199
0.462156	-0.043458
0.462822	-0.044328
0.463489	-0.04418
0.464155	-0.044786
0.464821	-0.0451
0.465487	-0.045268
0.466153	-0.047098
0.466819	-0.050087
0.467486	-0.050963
0.468152	-0.05209
0.468818	-0.05426
0.469484	-0.054502
0.47015	-0.055597
0.470816	-0.057309
0.471483	-0.059098
0.472149	-0.061453
0.472815	-0.062438
0.473481	-0.0616
0.474147	-0.061444
0.474813	-0.061252
0.47548	-0.061601
0.476146	-0.06242
0.476812	-0.062437
0.477478	-0.06172
0.478144	-0.061175
0.47881	-0.061642
0.479477	-0.061333
0.480143	-0.061388
0.480809	-0.061093
0.481475	-0.060953
0.482141	-0.061714
0.482807	-0.060422
0.483473	-0.059445
0.48414	-0.060166
0.484806	-0.060106
0.485472	-0.060167
0.486138	-0.061113
0.486804	-0.061296
0.48747	-0.060438
0.488137	-0.060753
0.488803	-0.062051
0.489469	-0.062086
0.490135	-0.063395
0.490801	-0.062483
0.491467	-0.062255
0.492134	-0.061859
0.4928	-0.062718
0.493466	-0.062788
0.494132	-0.06302
0.494798	-0.063393
0.495464	-0.063949
0.496131	-0.065616
0.496797	-0.066035
0.497463	-0.06594
0.498129	-0.06782
0.498795	-0.066901
0.499461	-0.066589
0.500128	-0.067371
0.500794	-0.067618
0.50146	-0.066861
0.502126	-0.065197
0.502792	-0.063122
0.503458	-0.061744
0.504125	-0.061924
0.504791	-0.059937
0.505457	-0.058262
0.506123	-0.059138
0.506789	-0.058899
0.507455	-0.058369
0.508121	-0.057724
0.508788	-0.059464
0.509454	-0.057213
0.51012	-0.056585
0.510786	-0.056401
0.511452	-0.056772
0.512118	-0.057578
0.512785	-0.056864
0.513451	-0.056368
0.514117	-0.056843
0.514783	-0.055979
0.515449	-0.05551
0.516115	-0.056193
0.516782	-0.056042
0.517448	-0.055047
0.518114	-0.054506
0.51878	-0.05492
0.519446	-0.056367
0.520112	-0.05666
0.520779	-0.055696
0.521445	-0.055403
0.522111	-0.055463
0.522777	-0.055303
0.523443	-0.054775
0.524109	-0.055614
0.524776	-0.056823
0.525442	-0.055947
0.526108	-0.055493
0.526774	-0.056373
0.52744	-0.05695
0.528106	-0.055903
0.528772	-0.054009
0.529439	-0.053411
0.530105	-0.054149
0.530771	-0.055512
0.531437	-0.056084
0.532103	-0.056616
0.532769	-0.057306
0.533436	-0.058321
0.534102	-0.06036
0.534768	-0.062374
0.535434	-0.064127
0.5361	-0.064567
0.536766	-0.065486
0.537433	-0.067688
0.538099	-0.069309
0.538765	-0.069882
0.539431	-0.070901
0.540097	-0.072132
0.540763	-0.072547
0.54143	-0.072718
0.542096	-0.073344
0.542762	-0.073716
0.543428	-0.072479
0.544094	-0.070752
0.54476	-0.070811
0.545426	-0.072704
0.546093	-0.073722
0.546759	-0.071951
0.547425	-0.070611
0.548091	-0.069225
0.548757	-0.06853
0.549423	-0.068875
0.55009	-0.069297
0.550756	-0.069106
0.551422	-0.069403
0.552088	-0.067848
0.552754	-0.067182
0.55342	-0.065978
0.554087	-0.063883
0.554753	-0.063485
0.555419	-0.062506
0.556085	-0.060461
0.556751	-0.059514
0.557417	-0.060156
0.558084	-0.061225
0.55875	-0.061847
0.559416	-0.061336
0.560082	-0.061777
0.560748	-0.062934
0.561414	-0.062702
0.562081	-0.060689
0.562747	-0.059626
0.563413	-0.061032
0.564079	-0.061113
0.564745	-0.060448
0.565411	-0.060296
0.566078	-0.058876
0.566744	-0.056993
0.56741	-0.056333
0.568076	-0.056016
0.568742	-0.055938
0.569408	-0.056248
0.570075	-0.056243
0.570741	-0.056936
0.571407	-0.05742
0.572073	-0.057804
0.572739	-0.059065
0.573405	-0.059716
0.574072	-0.059096
0.574738	-0.057361
0.575404	-0.056637
0.57607	-0.057371
0.576736	-0.058626
0.577402	-0.059271
0.578068	-0.059823
0.578735	-0.061011
0.579401	-0.061337
0.580067	-0.060373
0.580733	-0.059925
0.581399	-0.061624
0.582065	-0.062596
0.582732	-0.063624
0.583398	-0.06448
0.584064	-0.063657
0.58473	-0.062641
0.585396	-0.062163
0.586062	-0.061932
0.586729	-0.062363
0.587395	-0.063403
0.588061	-0.064081
0.588727	-0.064422
0.589393	-0.065023
0.590059	-0.065401
0.590726	-0.06503
0.591392	-0.065174
0.592058	-0.064152
0.592724	-0.064032
0.59339	-0.062807
0.594056	-0.061502
0.594723	-0.06102
0.595389	-0.061321
0.596055	-0.062597
0.596721	-0.063951
0.597387	-0.062411
0.598053	-0.060543
0.598719	-0.060134
0.599386	-0.059438
0.600052	-0.059434
0.600718	-0.060196
0.601384	-0.060252
0.60205	-0.060325
0.602716	-0.061139
0.603383	-0.06175
0.604049	-0.061
0.604715	-0.061341
0.605381	-0.061471
0.606047	-0.060839
0.606713	-0.059856
0.60738	-0.060675
0.608046	-0.061235
0.608712	-0.063859
0.609378	-0.06476
0.610044	-0.066177
0.61071	-0.068761
0.611377	-0.068812
0.612043	-0.068168
0.612709	-0.067414
0.613375	-0.068602
0.614041	-0.071369
0.614707	-0.073057
0.615373	-0.074699
0.61604	-0.076133
0.616706	-0.077011
0.617372	-0.076785
0.618038	-0.077278
0.618704	-0.078353
0.61937	-0.077504
0.620037	-0.077644
0.620703	-0.078539
0.621369	-0.079697
0.622035	-0.080011
0.622701	-0.080676
0.623367	-0.080435
0.624034	-0.079769
0.6247	-0.078979
0.625366	-0.077921
0.626032	-0.076481
0.626698	-0.076251
0.627364	-0.074184
0.628031	-0.07374
0.628697	-0.076584
0.629363	-0.076622
0.630029	-0.074928
0.630695	-0.073616
0.631361	-0.073372
0.632028	-0.07285
0.632694	-0.073616
0.63336	-0.074156
0.634026	-0.073845
0.634692	-0.072848
0.635358	-0.071522
0.636024	-0.070655
0.636691	-0.070138
0.637357	-0.071391
0.638023	-0.072137
0.638689	-0.071929
0.639355	-0.070632
0.640021	-0.069294
0.640688	-0.068236
0.641354	-0.068235
0.64202	-0.069022
0.642686	-0.069319
0.643352	-0.070055
0.644019	-0.0719
0.644685	-0.071003
0.645351	-0.068548
0.646017	-0.069154
0.646683	-0.070538
0.647349	-0.070949
0.648015	-0.071754
0.648682	-0.072132
0.649348	-0.071345
0.650014	-0.070744
0.65068	-0.071251
0.651346	-0.072622
0.652012	-0.074985
0.652679	-0.07815
0.653345	-0.079082
0.654011	-0.077732
0.654677	-0.07583
0.655343	-0.074618
0.656009	-0.074962
0.656676	-0.077412
0.657342	-0.080272
0.658008	-0.082112
0.658674	-0.08326
0.65934	-0.083395
0.660006	-0.08273
0.660673	-0.081969
0.661339	-0.083504
0.662005	-0.085075
0.662671	-0.085887
0.663337	-0.08545
0.664003	-0.086754
0.66467	-0.08824
0.665336	-0.088989
0.666002	-0.089427
0.666668	-0.090352
0.667334	-0.091403
0.668	-0.091712
0.668666	-0.090634
0.669333	-0.089023
0.669999	-0.087921
0.670665	-0.087148
0.671331	-0.08749
0.671997	-0.089346
0.672663	-0.09086
0.67333	-0.09096
0.673996	-0.089689
0.674662	-0.088599
0.675328	-0.087895
0.675994	-0.088049
0.67666	-0.088828
0.677327	-0.089779
0.677993	-0.090061
0.678659	-0.089597
0.679325	-0.089144
0.679991	-0.089057
0.680657	-0.089431
0.681324	-0.087795
0.68199	-0.08709
0.682656	-0.087665
0.683322	-0.08687
0.683988	-0.086485
0.684654	-0.08563
0.68532	-0.085674
0.685987	-0.087361
0.686653	-0.089422
0.687319	-0.090369
0.687985	-0.089703
0.688651	-0.088469
0.689317	-0.089122
0.689984	-0.090305
0.69065	-0.091374
0.691316	-0.092765
0.691982	-0.093076
0.692648	-0.093328
0.693314	-0.094081
0.693981	-0.093962
0.694647	-0.092171
0.695313	-0.091562
0.695979	-0.091416
0.696645	-0.091418
0.697311	-0.091365
0.697978	-0.090951
0.698644	-0.090279
0.69931	-0.089371
0.699976	-0.089711
0.700642	-0.089097
0.701308	-0.088498
0.701975	-0.08837
0.702641	-0.087872
0.703307	-0.087655
0.703973	-0.087769
0.704639	-0.08952
0.705305	-0.09076
0.705971	-0.090255
0.706638	-0.089958
0.707304	-0.088873
0.70797	-0.0876
0.708636	-0.087091
0.709302	-0.086374
0.709968	-0.085442
0.710635	-0.0862
0.711301	-0.088112
0.711967	-0.088174
0.712633	-0.08894
0.713299	-0.089287
0.713965	-0.089126
0.714632	-0.089796
0.715298	-0.090393
0.715964	-0.089976
0.71663	-0.089699
0.717296	-0.09068
0.717962	-0.091636
0.718629	-0.090554
0.719295	-0.089368
0.719961	-0.089759
0.720627	-0.090433
0.721293	-0.090183
0.721959	-0.089775
0.722626	-0.089011
0.723292	-0.088561
0.723958	-0.087708
0.724624	-0.085853
0.72529	-0.084188
0.725956	-0.084402
0.726623	-0.086193
0.727289	-0.08674
0.727955	-0.087536
0.728621	-0.08773
0.729287	-0.087541
0.729953	-0.08714
0.73062	-0.088325
0.731286	-0.088004
0.731952	-0.087714
0.732618	-0.087371
0.733284	-0.086773
0.73395	-0.085067
0.734617	-0.085527
0.735283	-0.086233
0.735949	-0.088368
0.736615	-0.08914
0.737281	-0.089188
0.737947	-0.088373
0.738613	-0.087277
0.73928	-0.088852
0.739946	-0.089936
0.740612	-0.090685
0.741278	-0.092896
0.741944	-0.093832
0.74261	-0.093042
0.743277	-0.091301
0.743943	-0.089817
0.744609	-0.088361
0.745275	-0.088953
0.745941	-0.090597
0.746607	-0.091068
0.747274	-0.091373
0.74794	-0.092441
0.748606	-0.092087
0.749272	-0.091439
0.749938	-0.091627
0.750604	-0.092899
0.751271	-0.092243
0.751937	-0.091383
0.752603	-0.089356
0.753269	-0.0873
0.753935	-0.08707
0.754601	-0.087876
0.755268	-0.087858
0.755934	-0.085921
0.7566	-0.086187
0.757266	-0.086516
0.757932	-0.08735
0.758598	-0.088461
0.759264	-0.08822
0.759931	-0.08783
0.760597	-0.088024
0.761263	-0.089614
0.761929	-0.090363
0.762595	-0.090017
0.763261	-0.088799
0.763928	-0.086552
0.764594	-0.085775
0.76526	-0.086626
0.765926	-0.08766
0.766592	-0.087841
0.767258	-0.086735
0.767925	-0.086183
0.768591	-0.086241
0.769257	-0.087031
0.769923	-0.086292
0.770589	-0.084511
0.771255	-0.083249
0.771922	-0.083164
0.772588	-0.083496
0.773254	-0.083927
0.77392	-0.084625
0.774586	-0.084095
0.775252	-0.083658
0.775918	-0.08485
0.776585	-0.085677
0.777251	-0.085424
0.777917	-0.084374
0.778583	-0.082639
0.779249	-0.081392
0.779915	-0.081319
0.780582	-0.081951
0.781248	-0.083586
0.781914	-0.083452
0.78258	-0.083346
0.783246	-0.082572
0.783912	-0.083435
0.784579	-0.084715
0.785245	-0.085668
0.785911	-0.084769
0.786577	-0.086519
0.787243	-0.087935
0.787909	-0.090567
0.788576	-0.092529
0.789242	-0.094122
0.789908	-0.094346
0.790574	-0.093527
0.79124	-0.093502
0.791906	-0.094498
0.792573	-0.095631
0.793239	-0.095962
0.793905	-0.096543
0.794571	-0.096717
0.795237	-0.097435
0.795903	-0.09714
0.79657	-0.096429
0.797236	-0.095757
0.797902	-0.094017
0.798568	-0.093031
0.799234	-0.092839
0.7999	-0.093057
0.800567	-0.093766
0.801233	-0.094101
0.801899	-0.095326
0.802565	-0.096059
0.803231	-0.095027
0.803897	-0.093788
0.804564	-0.093194
0.80523	-0.093348
0.805896	-0.09295
0.806562	-0.091802
0.807228	-0.091243
0.807894	-0.090727
0.80856	-0.090838
0.809227	-0.090085
0.809893	-0.089183
0.810559	-0.089572
0.811225	-0.089094
0.811891	-0.087481
0.812557	-0.088054
0.813224	-0.089681
0.81389	-0.091264
0.814556	-0.091841
0.815222	-0.091917
0.815888	-0.092962
0.816554	-0.093654
0.817221	-0.093733
0.817887	-0.093963
0.818553	-0.093002
0.819219	-0.091696
[truncated: 34,798 more rows]

## Sheet: Supplementary Figure 5b
Supplementary Figure 5b
Elution volume (mL)	Absorbance at 280 nm (mAU)
-0.512627	0
-0.511962	-1.11123
-0.511296	-1.11177
-0.510631	-1.11343
-0.509965	-1.11587
-0.5093	-1.11743
-0.508634	-1.11671
-0.507968	-1.11618
-0.507303	-1.11506
-0.506637	-1.11392
-0.505972	-1.11372
-0.505306	-1.11476
-0.504641	-1.11456
-0.503975	-1.11345
-0.50331	-1.11243
-0.502644	-1.11138
-0.501979	-1.11014
-0.501313	-1.1084
-0.500648	-1.1074
-0.499982	-1.1064
-0.499317	-1.10583
-0.498651	-1.10353
-0.497986	-1.10333
-0.49732	-1.10296
-0.496654	-1.10044
-0.495989	-1.09746
-0.495323	-1.09478
-0.494658	-1.09101
-0.493992	-1.08753
-0.493327	-1.08461
-0.492661	-1.08199
-0.491996	-1.08136
-0.49133	-1.08016
-0.490665	-1.0805
-0.489999	-1.08069
-0.489334	-1.07903
-0.488668	-1.07636
-0.488003	-1.07454
-0.487337	-1.07414
-0.486671	-1.07364
-0.486006	-1.07209
-0.48534	-1.07095
-0.484675	-1.0691
-0.484009	-1.06711
-0.483344	-1.06555
-0.482678	-1.0638
-0.482013	-1.0634
-0.481347	-1.06274
-0.480682	-1.06164
-0.480016	-1.06054
-0.479351	-1.06064
-0.478685	-1.06307
-0.47802	-1.06482
-0.477354	-1.06471
-0.476689	-1.06471
-0.476023	-1.06505
-0.475357	-1.06452
-0.474692	-1.06448
-0.474026	-1.0638
-0.473361	-1.06232
-0.472695	-1.06331
-0.47203	-1.064
-0.471364	-1.06546
-0.470699	-1.0634
-0.470033	-1.06149
-0.469368	-1.06409
-0.468702	-1.06685
-0.468037	-1.07046
-0.467371	-1.0724
-0.466706	-1.07482
-0.46604	-1.07464
-0.465374	-1.07705
-0.464709	-1.07784
-0.464043	-1.0789
-0.463378	-1.08152
-0.462712	-1.08248
-0.462047	-1.08218
-0.461381	-1.08098
-0.460716	-1.08198
-0.46005	-1.08275
-0.459385	-1.08208
-0.458719	-1.08213
-0.458054	-1.08056
-0.457388	-1.08132
-0.456723	-1.08291
-0.456057	-1.08177
-0.455392	-1.0793
-0.454726	-1.07876
-0.45406	-1.08103
-0.453395	-1.08163
-0.452729	-1.07901
-0.452064	-1.07682
-0.451398	-1.07499
-0.450733	-1.07453
-0.450067	-1.07249
-0.449402	-1.07189
-0.448736	-1.07041
-0.448071	-1.06824
-0.447405	-1.06745
-0.44674	-1.06755
-0.446074	-1.06871
-0.445409	-1.06987
-0.444743	-1.06969
-0.444078	-1.07205
-0.443412	-1.06974
-0.442746	-1.06849
-0.442081	-1.06698
-0.441415	-1.06745
-0.44075	-1.06578
-0.440084	-1.06343
-0.439419	-1.06399
-0.438753	-1.06275
-0.438088	-1.06406
-0.437422	-1.06167
-0.436757	-1.06065
-0.436091	-1.06216
-0.435426	-1.06099
-0.43476	-1.05933
-0.434095	-1.05947
-0.433429	-1.05872
-0.432763	-1.05816
-0.432098	-1.05893
-0.431432	-1.06033
-0.430767	-1.05782
-0.430101	-1.0563
-0.429436	-1.05505
-0.42877	-1.0526
-0.428105	-1.0528
-0.427439	-1.05097
-0.426774	-1.05057
-0.426108	-1.05068
-0.425443	-1.05149
-0.424777	-1.05225
-0.424112	-1.05243
-0.423446	-1.0533
-0.422781	-1.05454
-0.422115	-1.05609
-0.421449	-1.05322
-0.420784	-1.05447
-0.420118	-1.05652
-0.419453	-1.05437
-0.418787	-1.05538
-0.418122	-1.05745
-0.417456	-1.05798
-0.416791	-1.05884
-0.416125	-1.06048
-0.41546	-1.0608
-0.414794	-1.05902
-0.414129	-1.05977
-0.413463	-1.06117
-0.412798	-1.05941
-0.412132	-1.05824
-0.411467	-1.05702
-0.410801	-1.05577
-0.410135	-1.05355
-0.40947	-1.05291
-0.408804	-1.05223
-0.408139	-1.04959
-0.407473	-1.04788
-0.406808	-1.04508
-0.406142	-1.04059
-0.405477	-1.0395
-0.404811	-1.03942
-0.404146	-1.04092
-0.40348	-1.03821
-0.402815	-1.038
-0.402149	-1.03546
-0.401484	-1.03227
-0.400818	-1.0294
-0.400152	-1.02838
-0.399487	-1.02457
-0.398821	-1.02053
-0.398156	-1.01717
-0.39749	-1.01463
-0.396825	-1.0118
-0.396159	-1.00893
-0.395494	-1.00274
-0.394828	-0.996997
-0.394163	-0.993224
-0.393497	-0.989806
-0.392832	-0.987255
-0.392166	-0.98389
-0.391501	-0.98095
-0.390835	-0.978423
-0.39017	-0.976552
-0.389504	-0.973602
-0.388838	-0.973266
-0.388173	-0.97049
-0.387507	-0.964994
-0.386842	-0.960949
-0.386176	-0.958056
-0.385511	-0.956206
-0.384845	-0.953566
-0.38418	-0.94966
-0.383514	-0.94488
-0.382849	-0.942017
-0.382183	-0.94058
-0.381518	-0.935321
-0.380852	-0.933299
-0.380187	-0.926768
-0.379521	-0.925419
-0.378855	-0.925362
-0.37819	-0.923984
-0.377524	-0.92173
-0.376859	-0.921519
-0.376193	-0.91805
-0.375528	-0.914045
-0.374862	-0.913257
-0.374197	-0.910559
-0.373531	-0.908261
-0.372866	-0.906015
-0.3722	-0.902116
-0.371535	-0.89834
-0.370869	-0.895372
-0.370204	-0.894332
-0.369538	-0.890834
-0.368873	-0.886435
-0.368207	-0.883033
-0.367541	-0.882615
-0.366876	-0.88114
-0.36621	-0.880601
-0.365545	-0.877334
-0.364879	-0.879255
-0.364214	-0.876221
-0.363548	-0.874604
-0.362883	-0.873558
-0.362217	-0.872616
-0.361552	-0.872084
-0.360886	-0.869252
-0.360221	-0.866905
-0.359555	-0.86485
-0.35889	-0.864565
-0.358224	-0.864746
-0.357558	-0.862938
-0.356893	-0.860875
-0.356227	-0.858598
-0.355562	-0.853585
-0.354896	-0.850279
-0.354231	-0.848148
-0.353565	-0.845968
-0.3529	-0.844481
-0.352234	-0.84326
-0.351569	-0.841716
-0.350903	-0.838766
-0.350238	-0.836531
-0.349572	-0.834399
-0.348907	-0.832491
-0.348241	-0.829217
-0.347576	-0.828273
-0.34691	-0.826178
-0.346244	-0.823666
-0.345579	-0.820807
-0.344913	-0.817239
-0.344248	-0.817551
-0.343582	-0.815495
-0.342917	-0.815071
-0.342251	-0.814254
-0.341586	-0.809439
-0.34092	-0.808425
-0.340255	-0.80915
-0.339589	-0.808496
-0.338924	-0.811143
-0.338258	-0.809605
-0.337593	-0.808732
-0.336927	-0.805755
-0.336262	-0.804406
-0.335596	-0.803596
-0.33493	-0.802402
-0.334265	-0.800292
-0.333599	-0.798006
-0.332934	-0.795473
-0.332268	-0.795605
-0.331603	-0.795066
-0.330937	-0.792143
-0.330272	-0.791785
-0.329606	-0.790355
-0.328941	-0.78905
-0.328275	-0.788119
-0.32761	-0.785679
-0.326944	-0.786137
-0.326279	-0.784579
-0.325613	-0.782663
-0.324948	-0.783799
-0.324282	-0.78216
-0.323616	-0.778935
-0.322951	-0.779254
-0.322285	-0.778092
-0.32162	-0.781568
-0.320954	-0.782003
-0.320289	-0.783334
-0.319623	-0.785398
-0.318958	-0.784974
-0.318292	-0.788443
-0.317627	-0.789379
-0.316961	-0.791582
-0.316296	-0.793946
-0.31563	-0.79436
-0.314965	-0.793775
-0.314299	-0.795483
-0.313633	-0.799021
-0.312968	-0.801597
-0.312302	-0.803283
-0.311637	-0.806043
-0.310971	-0.808606
-0.310306	-0.808587
-0.30964	-0.808084
-0.308975	-0.808893
-0.308309	-0.810834
-0.307644	-0.813739
-0.306978	-0.816813
-0.306313	-0.820133
-0.305647	-0.821949
-0.304982	-0.821713
-0.304316	-0.821508
-0.30365	-0.823849
-0.302985	-0.824424
-0.302319	-0.826305
-0.301654	-0.826994
-0.300988	-0.828854
-0.300323	-0.832128
-0.299657	-0.832881
-0.298992	-0.832038
-0.298326	-0.833583
-0.297661	-0.835475
-0.296995	-0.83522
-0.29633	-0.834702
-0.295664	-0.835683
-0.294999	-0.836154
-0.294333	-0.837414
-0.293668	-0.840593
-0.293002	-0.844451
-0.292336	-0.846854
-0.291671	-0.847102
-0.291005	-0.8473
-0.29034	-0.846988
-0.289674	-0.844827
-0.289009	-0.843613
-0.288343	-0.84172
-0.287678	-0.842821
-0.287012	-0.842825
-0.286347	-0.844773
-0.285681	-0.843878
-0.285016	-0.84412
-0.28435	-0.843808
-0.283685	-0.842345
-0.283019	-0.842133
-0.282354	-0.843523
-0.281688	-0.842922
-0.281022	-0.842852
-0.280357	-0.84188
-0.279691	-0.842503
-0.279026	-0.844112
-0.27836	-0.845121
-0.277695	-0.844932
-0.277029	-0.841993
-0.276364	-0.839329
-0.275698	-0.837743
-0.275033	-0.836267
-0.274367	-0.836179
-0.273702	-0.83544
-0.273036	-0.835596
-0.272371	-0.836734
-0.271705	-0.838606
-0.271039	-0.837654
-0.270374	-0.837432
-0.269708	-0.835365
-0.269043	-0.836624
-0.268377	-0.836053
-0.267712	-0.836127
-0.267046	-0.836841
-0.266381	-0.837609
-0.265715	-0.837226
-0.26505	-0.83649
-0.264384	-0.835205
-0.263719	-0.837679
-0.263053	-0.838795
-0.262388	-0.838544
-0.261722	-0.838555
-0.261057	-0.83938
-0.260391	-0.842534
-0.259725	-0.845341
-0.25906	-0.846206
-0.258394	-0.84808
-0.257729	-0.849087
-0.257063	-0.849468
-0.256398	-0.850085
-0.255732	-0.849653
-0.255067	-0.849748
-0.254401	-0.851804
-0.253736	-0.853816
-0.25307	-0.854867
-0.252405	-0.854935
-0.251739	-0.855301
-0.251074	-0.855544
-0.250408	-0.855944
-0.249743	-0.856636
-0.249077	-0.858065
-0.248411	-0.861597
-0.247746	-0.864467
-0.24708	-0.86458
-0.246415	-0.864697
-0.245749	-0.864801
-0.245084	-0.863874
-0.244418	-0.862188
-0.243753	-0.859848
-0.243087	-0.858462
-0.242422	-0.856952
-0.241756	-0.856007
-0.241091	-0.856097
-0.240425	-0.856079
-0.23976	-0.85735
-0.239094	-0.858676
-0.238429	-0.85974
-0.237763	-0.859539
-0.237097	-0.858027
-0.236432	-0.856689
-0.235766	-0.857512
-0.235101	-0.858512
-0.234435	-0.859732
-0.23377	-0.859301
-0.233104	-0.85779
-0.232439	-0.856792
-0.231773	-0.856655
-0.231108	-0.855719
-0.230442	-0.855357
-0.229777	-0.8561
-0.229111	-0.859068
-0.228446	-0.861471
-0.22778	-0.863468
-0.227114	-0.865037
-0.226449	-0.867268
-0.225783	-0.871118
-0.225118	-0.872504
-0.224452	-0.873647
-0.223787	-0.876103
-0.223121	-0.876531
-0.222456	-0.876785
-0.22179	-0.877153
-0.221125	-0.87792
-0.220459	-0.879009
-0.219794	-0.880041
-0.219128	-0.881046
-0.218463	-0.881911
-0.217797	-0.882091
-0.217132	-0.884311
-0.216466	-0.886576
-0.2158	-0.888801
-0.215135	-0.889015
-0.214469	-0.890838
-0.213804	-0.892653
-0.213138	-0.892953
-0.212473	-0.891015
-0.211807	-0.892486
-0.211142	-0.892038
-0.210476	-0.892914
-0.209811	-0.895271
-0.209145	-0.896652
-0.20848	-0.897368
-0.207814	-0.897468
-0.207149	-0.896402
-0.206483	-0.894697
-0.205817	-0.89408
-0.205152	-0.894885
-0.204486	-0.895551
-0.203821	-0.895904
-0.203155	-0.896463
-0.20249	-0.895822
-0.201824	-0.894562
-0.201159	-0.89409
-0.200493	-0.893083
-0.199828	-0.89366
-0.199162	-0.895558
-0.198497	-0.895175
-0.197831	-0.895245
-0.197166	-0.895736
-0.1965	-0.895784
-0.195835	-0.89626
-0.195169	-0.897164
-0.194503	-0.898031
-0.193838	-0.899482
-0.193172	-0.89874
-0.192507	-0.896762
-0.191841	-0.895404
-0.191176	-0.895025
-0.19051	-0.896487
-0.189845	-0.89855
-0.189179	-0.898075
-0.188514	-0.897202
-0.187848	-0.897771
-0.187183	-0.897922
-0.186517	-0.899566
-0.185852	-0.901621
-0.185186	-0.903566
-0.184521	-0.904785
-0.183855	-0.9046
-0.183189	-0.904303
-0.182524	-0.903527
-0.181858	-0.90414
-0.181193	-0.905326
-0.180527	-0.904911
-0.179862	-0.9054
-0.179196	-0.90621
-0.178531	-0.907798
-0.177865	-0.909108
-0.1772	-0.909507
-0.176534	-0.910403
-0.175869	-0.912613
-0.175203	-0.916433
-0.174538	-0.919129
-0.173872	-0.919503
-0.173206	-0.920236
-0.172541	-0.923227
-0.171875	-0.924741
-0.17121	-0.925487
-0.170544	-0.927861
-0.169879	-0.929105
-0.169213	-0.929149
-0.168548	-0.928748
-0.167882	-0.929146
-0.167217	-0.931445
-0.166551	-0.931511
-0.165886	-0.931242
-0.16522	-0.930264
-0.164555	-0.929041
-0.163889	-0.929924
-0.163224	-0.930074
-0.162558	-0.929277
-0.161892	-0.927123
-0.161227	-0.926379
-0.160561	-0.925171
-0.159896	-0.92394
-0.15923	-0.923263
-0.158565	-0.920599
-0.157899	-0.919484
-0.157234	-0.919337
-0.156568	-0.92016
-0.155903	-0.920945
-0.155237	-0.920591
-0.154572	-0.919899
-0.153906	-0.919691
-0.153241	-0.919739
-0.152575	-0.919798
-0.15191	-0.919377
-0.151244	-0.918715
-0.150578	-0.917513
-0.149913	-0.916665
-0.149247	-0.917961
-0.148582	-0.919328
-0.147916	-0.920008
-0.147251	-0.91914
-0.146585	-0.918714
-0.14592	-0.920542
-0.145254	-0.921698
-0.144589	-0.922394
-0.143923	-0.922246
-0.143258	-0.92301
-0.142592	-0.922969
-0.141927	-0.923683
-0.141261	-0.923498
-0.140595	-0.923659
-0.13993	-0.923989
-0.139264	-0.923492
-0.138599	-0.924403
-0.137933	-0.925605
-0.137268	-0.925688
-0.136602	-0.924697
-0.135937	-0.924928
-0.135271	-0.926298
-0.134606	-0.926529
-0.13394	-0.92701
-0.133275	-0.927213
-0.132609	-0.926619
-0.131944	-0.926599
-0.131278	-0.927682
-0.130613	-0.927687
-0.129947	-0.927982
-0.129281	-0.926751
-0.128616	-0.924818
-0.12795	-0.924691
-0.127285	-0.926206
-0.126619	-0.926487
-0.125954	-0.927163
-0.125288	-0.926977
-0.124623	-0.926308
-0.123957	-0.925428
-0.123292	-0.925089
-0.122626	-0.924534
-0.121961	-0.924692
-0.121295	-0.924247
-0.12063	-0.923719
-0.119964	-0.922798
-0.119298	-0.923551
-0.118633	-0.924305
-0.117967	-0.925297
-0.117302	-0.926322
-0.116636	-0.927632
-0.115971	-0.927884
-0.115305	-0.927449
-0.11464	-0.927206
-0.113974	-0.929271
-0.113309	-0.931168
-0.112643	-0.932291
-0.111978	-0.933086
-0.111312	-0.93264
-0.110647	-0.932066
-0.109981	-0.933534
-0.109316	-0.933671
-0.10865	-0.933671
-0.107984	-0.935599
-0.107319	-0.937347
-0.106653	-0.938992
-0.105988	-0.939731
-0.105322	-0.940089
-0.104657	-0.940372
-0.103991	-0.940168
-0.103326	-0.941217
-0.10266	-0.940701
-0.101995	-0.938521
-0.101329	-0.938334
-0.100664	-0.940299
-0.099998	-0.938584
-0.099333	-0.939586
-0.098667	-0.940189
-0.098002	-0.942459
-0.097336	-0.941119
-0.09667	-0.938022
-0.096005	-0.937051
-0.095339	-0.93904
-0.094674	-0.939692
-0.094008	-0.940771
-0.093343	-0.94047
-0.092677	-0.939565
-0.092012	-0.938729
-0.091346	-0.93965
-0.090681	-0.940578
-0.090015	-0.93972
-0.08935	-0.941758
-0.088684	-0.943511
-0.088019	-0.942627
-0.087353	-0.944193
-0.086687	-0.945005
-0.086022	-0.943808
-0.085356	-0.945183
-0.084691	-0.943841
-0.084025	-0.941973
-0.08336	-0.941959
-0.082694	-0.941558
-0.082029	-0.942257
-0.081363	-0.941256
-0.080698	-0.942476
-0.080032	-0.942387
-0.079367	-0.940848
-0.078701	-0.939869
-0.078036	-0.93865
-0.07737	-0.937379
-0.076705	-0.936137
-0.076039	-0.936333
-0.075373	-0.938444
-0.074708	-0.936852
-0.074042	-0.936887
-0.073377	-0.938532
-0.072711	-0.93719
-0.072046	-0.936014
-0.07138	-0.934834
-0.070715	-0.933559
-0.070049	-0.933763
-0.069384	-0.934445
-0.068718	-0.936224
-0.068053	-0.938418
-0.067387	-0.938865
-0.066722	-0.938436
-0.066056	-0.937596
-0.06539	-0.937509
-0.064725	-0.936477
-0.064059	-0.935874
-0.063394	-0.937317
-0.062728	-0.936993
-0.062063	-0.935983
-0.061397	-0.936974
-0.060732	-0.939541
-0.060066	-0.940424
-0.059401	-0.938878
-0.058735	-0.93796
-0.05807	-0.939936
-0.057404	-0.939352
-0.056739	-0.937537
-0.056073	-0.936075
-0.055408	-0.936412
-0.054742	-0.938077
-0.054076	-0.937982
-0.053411	-0.938399
-0.052745	-0.940107
-0.05208	-0.940146
-0.051414	-0.939783
-0.050749	-0.940013
-0.050083	-0.940144
-0.049418	-0.940609
-0.048752	-0.939784
-0.048087	-0.93983
-0.047421	-0.9406
-0.046756	-0.940781
-0.04609	-0.943009
-0.045425	-0.944034
-0.044759	-0.943857
-0.044093	-0.942464
-0.043428	-0.943048
-0.042762	-0.948611
-0.042097	-0.94983
-0.041431	-0.949649
-0.040766	-0.948307
-0.0401	-0.948017
-0.039435	-0.948702
-0.038769	-0.947735
-0.038104	-0.946279
-0.037438	-0.946909
-0.036773	-0.946842
-0.036107	-0.943675
-0.035442	-0.943633
-0.034776	-0.943754
-0.034111	-0.94493
-0.033445	-0.947088
-0.032779	-0.947573
-0.032114	-0.947887
-0.031448	-0.949994
-0.030783	-0.952366
-0.030117	-0.952443
-0.029452	-0.952609
-0.028786	-0.953381
-0.028121	-0.954871
-0.027455	-0.956707
-0.02679	-0.955627
-0.026124	-0.952556
-0.025459	-0.952208
-0.024793	-0.951058
-0.024128	-0.952692
-0.023462	-0.953469
-0.022797	-0.955245
-0.022131	-0.95706
-0.021465	-0.958489
-0.0208	-0.957291
-0.020134	-0.958164
-0.019469	-0.960314
-0.018803	-0.959762
-0.018138	-0.95947
-0.017472	-0.958915
-0.016807	-0.958651
-0.016141	-0.959518
-0.015476	-0.95886
-0.01481	-0.955287
-0.014145	-0.954295
-0.013479	-0.956137
-0.012814	-0.954956
-0.012148	-0.955546
-0.011482	-0.954278
-0.010817	-0.954042
-0.010151	-0.955878
-0.009486	-0.956494
-0.00882	-0.959197
-0.008155	-0.959651
-0.007489	-0.959074
-0.006824	-0.958986
-0.006158	-0.957559
-0.005493	-0.956066
-0.004827	-0.957882
-0.004162	-0.961347
-0.003496	-0.962852
-0.002831	-0.964987
-0.002165	-0.967538
-0.0015	-0.968288
-0.000834	-0.969123
-0.000168	-0.972512
0.000497	-0.976647
0.001163	-0.979321
0.001828	-0.979337
0.002494	-0.980985
0.003159	-0.98208
0.003825	-0.982568
0.00449	-0.981544
0.005156	-0.980142
0.005821	-0.977936
0.006487	-0.977166
0.007152	-0.977002
0.007818	-0.975518
0.008483	-0.974708
0.009149	-0.974485
0.009815	-0.973679
0.01048	-0.972029
0.011146	-0.97113
0.011811	-0.971448
0.012477	-0.97166
0.013142	-0.970912
0.013808	-0.968985
0.014473	-0.96767
0.015139	-0.966211
0.015804	-0.964545
0.01647	-0.964651
0.017135	-0.963392
0.017801	-0.962467
0.018466	-0.961507
0.019132	-0.959687
0.019797	-0.957749
0.020463	-0.954842
0.021129	-0.953081
0.021794	-0.950868
0.02246	-0.948733
0.023125	-0.945973
0.023791	-0.943772
0.024456	-0.943173
0.025122	-0.942736
0.025787	-0.940953
0.026453	-0.938996
0.027118	-0.938086
0.027784	-0.936679
0.028449	-0.934343
0.029115	-0.932604
0.02978	-0.93231
0.030446	-0.933741
0.031111	-0.933414
0.031777	-0.934189
0.032443	-0.935955
0.033108	-0.935446
0.033774	-0.935576
0.034439	-0.935459
0.035105	-0.934647
0.03577	-0.935231
0.036436	-0.934909
0.037101	-0.934598
0.037767	-0.935892
0.038432	-0.937489
0.039098	-0.937546
0.039763	-0.937382
0.040429	-0.937327
0.041094	-0.936824
0.04176	-0.936201
0.042426	-0.936218
0.043091	-0.936126
0.043757	-0.935283
0.044422	-0.936091
0.045088	-0.937359
0.045753	-0.938264
0.046419	-0.938242
0.047084	-0.937704
0.04775	-0.938736
0.048415	-0.938227
0.049081	-0.937836
0.049746	-0.938066
0.050412	-0.938355
0.051077	-0.939541
0.051743	-0.940393
0.052408	-0.939787
0.053074	-0.939599
0.05374	-0.939167
0.054405	-0.938897
0.055071	-0.939174
0.055736	-0.940975
0.056402	-0.94286
0.057067	-0.943009
0.057733	-0.942574
0.058398	-0.942463
0.059064	-0.942752
0.059729	-0.943494
0.060395	-0.943824
0.06106	-0.942388
0.061726	-0.940697
0.062391	-0.940042
0.063057	-0.94005
0.063722	-0.939333
0.064388	-0.938846
0.065054	-0.939746
0.065719	-0.939388
0.066385	-0.939381
0.06705	-0.941024
0.067716	-0.940699
0.068381	-0.940143
0.069047	-0.941168
0.069712	-0.94139
0.070378	-0.941796
0.071043	-0.941512
0.071709	-0.941918
0.072374	-0.944074
0.07304	-0.944559
0.073705	-0.945297
0.074371	-0.947139
0.075037	-0.949027
0.075702	-0.950562
0.076368	-0.951606
0.077033	-0.952581
0.077699	-0.953957
0.078364	-0.95463
0.07903	-0.953937
0.079695	-0.95183
0.080361	-0.950342
0.081026	-0.951015
0.081692	-0.95157
0.082357	-0.95409
0.083023	-0.95443
0.083688	-0.952693
0.084354	-0.952632
0.085019	-0.953297
0.085685	-0.954655
0.086351	-0.956731
0.087016	-0.957995
0.087682	-0.960765
0.088347	-0.96152
0.089013	-0.960152
0.089678	-0.959514
0.090344	-0.960323
0.091009	-0.961278
0.091675	-0.96213
0.09234	-0.963566
0.093006	-0.965743
0.093671	-0.966806
0.094337	-0.968907
0.095002	-0.970541
0.095668	-0.972962
0.096334	-0.97747
0.096999	-0.982011
0.097665	-0.982593
0.09833	-0.982264
0.098996	-0.982797
0.099661	-0.984262
0.100327	-0.985018
0.100992	-0.985596
0.101658	-0.987478
0.102323	-0.988036
0.102989	-0.988501
0.103654	-0.990528
0.10432	-0.991291
0.104985	-0.99202
0.105651	-0.993874
0.106316	-0.995762
0.106982	-0.997369
0.107648	-0.99814
0.108313	-0.999473
0.108979	-1.00039
0.109644	-1.0002
0.11031	-0.999886
0.110975	-0.998459
0.111641	-0.999148
0.112306	-1.00115
0.112972	-1.001
0.113637	-1.00115
0.114303	-1.00148
0.114968	-1.00303
0.115634	-1.00329
0.116299	-1.00321
0.116965	-1.00447
0.11763	-1.00596
0.118296	-1.00728
0.118962	-1.00734
0.119627	-1.00811
0.120293	-1.00769
0.120958	-1.00646
0.121624	-1.00555
0.122289	-1.00376
0.122955	-1.00342
0.12362	-1.00303
0.124286	-1.00317
0.124951	-1.00149
0.125617	-0.997731
0.126282	-0.995739
0.126948	-0.995903
0.127613	-0.995532
0.128279	-0.994564
0.128945	-0.991847
0.12961	-0.989316
0.130276	-0.985821
0.130941	-0.984622
0.131607	-0.983541
0.132272	-0.982997
0.132938	-0.982247
0.133603	-0.981093
0.134269	-0.979367
0.134934	-0.975746
0.1356	-0.975357
0.136265	-0.972805
0.136931	-0.971708
0.137596	-0.973132
0.138262	-0.972932
0.138927	-0.972678
0.139593	-0.972742
0.140259	-0.972001
0.140924	-0.970187
0.14159	-0.970249
0.142255	-0.971545
0.142921	-0.972738
0.143586	-0.972832
0.144252	-0.972438
0.144917	-0.971008
0.145583	-0.969362
0.146248	-0.969128
0.146914	-0.97106
0.147579	-0.972716
0.148245	-0.971828
0.14891	-0.971456
0.149576	-0.971582
0.150241	-0.970181
0.150907	-0.969564
0.151573	-0.969759
0.152238	-0.967359
0.152904	-0.966415
0.153569	-0.965686
0.154235	-0.962045
0.1549	-0.959417
0.155566	-0.956211
0.156231	-0.954198
0.156897	-0.952509
0.157562	-0.951967
0.158228	-0.952013
0.158893	-0.951083
0.159559	-0.949916
0.160224	-0.950051
0.16089	-0.950839
0.161556	-0.952155
0.162221	-0.954298
0.162887	-0.955511
0.163552	-0.954766
0.164218	-0.952589
0.164883	-0.950659
0.165549	-0.94847
0.166214	-0.94644
0.16688	-0.946224
0.167545	-0.945191
0.168211	-0.942116
0.168876	-0.940736
0.169542	-0.94249
0.170207	-0.938886
0.170873	-0.937013
0.171538	-0.93634
0.172204	-0.938128
0.17287	-0.935394
0.173535	-0.931681
0.174201	-0.928182
0.174866	-0.921611
0.175532	-0.918043
0.176197	-0.915114
0.176863	-0.91104
0.177528	-0.907185
0.178194	-0.904636
0.178859	-0.900713
0.179525	-0.89827
0.18019	-0.894353
0.180856	-0.891224
0.181521	-0.889627
0.182187	-0.887186
0.182853	-0.884537
0.183518	-0.883204
0.184184	-0.881933
0.184849	-0.881077
0.185515	-0.878831
0.18618	-0.875416
0.186846	-0.873794
0.187511	-0.872173
0.188177	-0.869807
0.188842	-0.865767
0.189508	-0.86419
0.190173	-0.862179
0.190839	-0.86233
0.191504	-0.863321
0.19217	-0.864055
0.192835	-0.86236
0.193501	-0.860507
0.194167	-0.857479
0.194832	-0.853332
0.195498	-0.850581
0.196163	-0.846776
0.196829	-0.844733
0.197494	-0.842757
0.19816	-0.841796
0.198825	-0.840824
0.199491	-0.839069
0.200156	-0.834673
0.200822	-0.831701
0.201487	-0.828972
0.202153	-0.825769
0.202818	-0.825083
0.203484	-0.821638
0.204149	-0.818984
0.204815	-0.818047
0.205481	-0.817537
0.206146	-0.81587
0.206812	-0.814362
0.207477	-0.812694
0.208143	-0.808154
0.208808	-0.803027
0.209474	-0.801126
0.210139	-0.800439
0.210805	-0.801902
0.21147	-0.803981
0.212136	-0.80308
0.212801	-0.803198
0.213467	-0.803332
0.214132	-0.805291
0.214798	-0.802632
0.215464	-0.800211
0.216129	-0.798514
0.216795	-0.798175
0.21746	-0.797815
0.218126	-0.799096
0.218791	-0.800396
0.219457	-0.797257
0.220122	-0.799501
0.220788	-0.79903
0.221453	-0.796053
0.222119	-0.795828
0.222784	-0.796094
0.22345	-0.797321
0.224115	-0.795798
0.224781	-0.794293
0.225446	-0.794288
0.226112	-0.793486
0.226778	-0.794355
0.227443	-0.793436
0.228109	-0.791898
0.228774	-0.792686
0.22944	-0.79463
0.230105	-0.795314
0.230771	-0.790538
0.231436	-0.790562
0.232102	-0.791972
0.232767	-0.792896
0.233433	-0.794296
0.234098	-0.797671
0.234764	-0.799411
0.235429	-0.800389
0.236095	-0.801564
0.23676	-0.801012
0.237426	-0.803451
0.238092	-0.804946
0.238757	-0.804752
0.239423	-0.804808
0.240088	-0.804425
0.240754	-0.806067
0.241419	-0.810189
0.242085	-0.814531
0.24275	-0.816802
0.243416	-0.817359
0.244081	-0.820804
0.244747	-0.821741
0.245412	-0.823403
0.246078	-0.822618
0.246743	-0.824894
0.247409	-0.828847
0.248075	-0.829433
0.24874	-0.831523
0.249406	-0.832611
0.250071	-0.833356
0.250737	-0.831369
0.251402	-0.829499
0.252068	-0.82868
0.252733	-0.829846
0.253399	-0.832643
0.254064	-0.834316
0.25473	-0.837928
0.255395	-0.840757
0.256061	-0.842988
0.256726	-0.844752
0.257392	-0.844243
0.258057	-0.846133
0.258723	-0.845649
0.259389	-0.845821
0.260054	-0.843235
0.26072	-0.843422
0.261385	-0.841336
0.262051	-0.841126
0.262716	-0.840315
0.263382	-0.839775
0.264047	-0.839574
0.264713	-0.842391
0.265378	-0.842097
0.266044	-0.841115
0.266709	-0.84313
0.267375	-0.84427
0.26804	-0.846816
0.268706	-0.849871
0.269372	-0.852473
0.270037	-0.853457
0.270703	-0.85361
0.271368	-0.854194
0.272034	-0.853475
0.272699	-0.853814
0.273365	-0.854989
0.27403	-0.857004
0.274696	-0.859176
0.275361	-0.861003
0.276027	-0.863119
0.276692	-0.865974
0.277358	-0.865202
0.278023	-0.865999
0.278689	-0.86709
0.279354	-0.871309
0.28002	-0.872758
0.280686	-0.874267
0.281351	-0.875491
0.282017	-0.876599
0.282682	-0.879002
0.283348	-0.879063
0.284013	-0.880075
0.284679	-0.880598
0.285344	-0.880596
0.28601	-0.881662
0.286675	-0.880644
0.287341	-0.880105
0.288006	-0.878261
0.288672	-0.876954
0.289337	-0.876541
0.290003	-0.878083
0.290668	-0.878877
0.291334	-0.876713
0.292	-0.875928
0.292665	-0.874731
0.293331	-0.874876
0.293996	-0.875455
0.294662	-0.87643
0.295327	-0.877995
0.295993	-0.875904
0.296658	-0.874424
0.297324	-0.874925
0.297989	-0.873894
0.298655	-0.873534
0.29932	-0.874222
0.299986	-0.876506
0.300651	-0.878705
0.301317	-0.878648
0.301983	-0.880574
0.302648	-0.879159
0.303314	-0.8792
0.303979	-0.878811
0.304645	-0.87946
0.30531	-0.881876
0.305976	-0.882114
0.306641	-0.880242
0.307307	-0.879499
0.307972	-0.879565
0.308638	-0.881084
0.309303	-0.882107
0.309969	-0.884738
0.310634	-0.887533
0.3113	-0.890014
0.311965	-0.888535
0.312631	-0.89098
0.313297	-0.893071
0.313962	-0.894132
0.314628	-0.893985
0.315293	-0.893806
0.315959	-0.892854
0.316624	-0.889424
0.31729	-0.888346
0.317955	-0.889438
0.318621	-0.886034
0.319286	-0.887243
0.319952	-0.88677
0.320617	-0.88887
0.321283	-0.889609
0.321948	-0.888064
0.322614	-0.887971
0.32328	-0.889086
0.323945	-0.892637
0.324611	-0.893432
0.325276	-0.891531
0.325942	-0.890777
0.326607	-0.88912
0.327273	-0.887283
0.327938	-0.885197
0.328604	-0.883621
0.329269	-0.881152
0.329935	-0.880216
0.3306	-0.877772
0.331266	-0.876136
0.331931	-0.875266
0.332597	-0.8758
0.333262	-0.876133
0.333928	-0.875981
0.334594	-0.874484
0.335259	-0.876921
0.335925	-0.877719
0.33659	-0.87889
0.337256	-0.878537
0.337921	-0.879581
0.338587	-0.881219
0.339252	-0.882074
0.339918	-0.882402
0.340583	-0.879721
0.341249	-0.880932
0.341914	-0.883546
0.34258	-0.886445
0.343245	-0.886901
0.343911	-0.887634
0.344576	-0.889654
0.345242	-0.893793
0.345908	-0.894908
0.346573	-0.894886
0.347239	-0.896322
0.347904	-0.897938
0.34857	-0.899948
0.349235	-0.901361
0.349901	-0.904947
0.350566	-0.90518
0.351232	-0.905399
0.351897	-0.904364
0.352563	-0.906703
0.353228	-0.906314
0.353894	-0.90711
0.354559	-0.90639
0.355225	-0.907596
0.355891	-0.90888
0.356556	-0.909763
0.357222	-0.909995
0.357887	-0.909955
0.358553	-0.908097
0.359218	-0.905986
0.359884	-0.907889
0.360549	-0.90791
0.361215	-0.906551
0.36188	-0.90516
0.362546	-0.907445
0.363211	-0.908286
0.363877	-0.908705
0.364542	-0.910625
0.365208	-0.911064
0.365873	-0.910166
0.366539	-0.907713
0.367205	-0.907659
0.36787	-0.909013
0.368536	-0.908915
0.369201	-0.904692
0.369867	-0.90378
0.370532	-0.903349
0.371198	-0.902869
0.371863	-0.902674
0.372529	-0.904124
0.373194	-0.905747
0.37386	-0.908052
0.374525	-0.906407
0.375191	-0.908153
0.375856	-0.908332
0.376522	-0.907284
0.377187	-0.909129
0.377853	-0.910614
0.378519	-0.910302
0.379184	-0.910055
0.37985	-0.908908
0.380515	-0.907299
0.381181	-0.905423
0.381846	-0.90451
0.382512	-0.904555
0.383177	-0.90421
0.383843	-0.904436
0.384508	-0.903886
0.385174	-0.902435
0.385839	-0.902368
0.386505	-0.904399
0.38717	-0.907554
0.387836	-0.911024
0.388502	-0.911946
0.389167	-0.90892
0.389833	-0.905911
0.390498	-0.906012
0.391164	-0.907015
0.391829	-0.907713
0.392495	-0.908565
0.39316	-0.910505
0.393826	-0.911403
0.394491	-0.911475
0.395157	-0.913214
0.395822	-0.914357
0.396488	-0.916151
0.397153	-0.9193
0.397819	-0.922015
0.398484	-0.923389
0.39915	-0.923601
0.399816	-0.922257
0.400481	-0.920738
0.401147	-0.921232
0.401812	-0.923319
0.402478	-0.924888
0.403143	-0.924998
0.403809	-0.924057
0.404474	-0.922243
0.40514	-0.921883
0.405805	-0.92497
0.406471	-0.926607
0.407136	-0.92579
0.407802	-0.925079
0.408467	-0.923701
0.409133	-0.922493
0.409799	-0.921113
0.410464	-0.91896
0.41113	-0.91755
0.411795	-0.916326
0.412461	-0.914541
0.413126	-0.913089
0.413792	-0.911225
0.414457	-0.91024
0.415123	-0.910062
0.415788	-0.910885
0.416454	-0.913787
0.417119	-0.915722
0.417785	-0.91601
0.41845	-0.916028
0.419116	-0.916943
0.419781	-0.91775
0.420447	-0.918124
0.421113	-0.918254
0.421778	-0.918887
0.422444	-0.917186
0.423109	-0.916469
0.423775	-0.916339
0.42444	-0.915417
0.425106	-0.916103
0.425771	-0.918102
0.426437	-0.917724
0.427102	-0.918323
0.427768	-0.919313
0.428433	-0.91939
0.429099	-0.919327
0.429764	-0.920073
0.43043	-0.920332
0.431095	-0.919666
0.431761	-0.919962
0.432427	-0.919197
0.433092	-0.918883
0.433758	-0.919038
0.434423	-0.918173
0.435089	-0.917863
0.435754	-0.918145
0.43642	-0.917262
0.437085	-0.916669
0.437751	-0.914747
0.438416	-0.913463
0.439082	-0.913807
0.439747	-0.914544
0.440413	-0.915542
0.441078	-0.916632
0.441744	-0.917211
0.44241	-0.916846
0.443075	-0.91608
0.443741	-0.914792
0.444406	-0.913639
0.445072	-0.914515
0.445737	-0.914759
0.446403	-0.914226
0.447068	-0.913854
0.447734	-0.914436
0.448399	-0.914285
0.449065	-0.914928
0.44973	-0.916306
0.450396	-0.917366
0.451061	-0.91954
0.451727	-0.919174
0.452392	-0.916856
0.453058	-0.916801
0.453724	-0.917575
0.454389	-0.919023
0.455055	-0.920015
0.45572	-0.921842
0.456386	-0.923828
0.457051	-0.923143
0.457717	-0.923875
0.458382	-0.92474
0.459048	-0.924288
0.459713	-0.924648
0.460379	-0.926252
0.461044	-0.92733
0.46171	-0.925679
0.462375	-0.924788
0.463041	-0.924926
0.463706	-0.925086
0.464372	-0.924992
0.465038	-0.924455
0.465703	-0.923543
0.466369	-0.922948
0.467034	-0.922363
0.4677	-0.921725
0.468365	-0.922535
0.469031	-0.925356
0.469696	-0.926608
0.470362	-0.925313
0.471027	-0.925428
0.471693	-0.92636
0.472358	-0.925585
0.473024	-0.924448
0.473689	-0.923864
0.474355	-0.92397
0.475021	-0.925067
0.475686	-0.926746
0.476352	-0.928673
0.477017	-0.929315
0.477683	-0.929785
0.478348	-0.931462
0.479014	-0.932688
0.479679	-0.934288
0.480345	-0.937586
0.48101	-0.939905
0.481676	-0.939663
0.482341	-0.939935
0.483007	-0.939887
0.483672	-0.939137
0.484338	-0.938438
0.485003	-0.937032
0.485669	-0.935081
0.486335	-0.934106
0.487	-0.935064
0.487666	-0.936104
0.488331	-0.933963
0.488997	-0.932403
0.489662	-0.931074
0.490328	-0.930669
0.490993	-0.929493
0.491659	-0.927922
0.492324	-0.928198
0.49299	-0.926836
0.493655	-0.925461
0.494321	-0.925615
0.494986	-0.923703
0.495652	-0.922381
0.496317	-0.924332
0.496983	-0.923307
0.497649	-0.921315
0.498314	-0.922637
0.49898	-0.923758
0.499645	-0.922862
0.500311	-0.924453
0.500976	-0.926006
0.501642	-0.927134
0.502307	-0.92714
0.502973	-0.927342
0.503638	-0.927028
0.504304	-0.926834
0.504969	-0.928779
0.505635	-0.930974
0.506301	-0.933695
0.506966	-0.936388
0.507631	-0.939023
0.508297	-0.937452
0.508963	-0.935808
0.509628	-0.935222
0.510294	-0.935138
0.510959	-0.93412
0.511625	-0.936907
0.51229	-0.93874
0.512956	-0.937112
0.513621	-0.936219
0.514287	-0.935808
0.514952	-0.936178
0.515618	-0.937034
0.516283	-0.93811
0.516949	-0.938792
0.517615	-0.938043
0.51828	-0.937778
0.518946	-0.93872
0.519611	-0.938882
0.520277	-0.939699
0.520942	-0.941367
0.521608	-0.941709
0.522273	-0.94139
0.522939	-0.940449
0.523604	-0.940335
0.52427	-0.940903
0.524935	-0.943195
0.525601	-0.943988
0.526266	-0.944357
0.526932	-0.946242
0.527597	-0.945611
0.528263	-0.94315
0.528928	-0.942615
0.529594	-0.942183
0.53026	-0.941743
0.530925	-0.941012
0.531591	-0.938831
0.532256	-0.93905
0.532922	-0.939258
0.533587	-0.938537
0.534253	-0.940255
0.534918	-0.942024
0.535584	-0.94161
0.536249	-0.941398
0.536915	-0.941577
0.53758	-0.939949
0.538246	-0.938754
0.538912	-0.938536
0.539577	-0.938657
0.540242	-0.938364
0.540908	-0.939064
0.541574	-0.939923
0.542239	-0.941205
0.542905	-0.943393
0.54357	-0.943361
0.544236	-0.945685
0.544901	-0.946657
0.545567	-0.947064
0.546232	-0.949452
0.546898	-0.952917
0.547563	-0.952779
0.548229	-0.953324
0.548894	-0.952196
0.54956	-0.951347
0.550225	-0.952455
0.550891	-0.951987
0.551557	-0.951438
0.552222	-0.952133
0.552888	-0.953561
0.553553	-0.953467
0.554219	-0.955743
0.554884	-0.95831
0.55555	-0.958595
0.556215	-0.958593
0.556881	-0.95887
0.557546	-0.958411
0.558212	-0.958499
0.558877	-0.956797
0.559543	-0.955264
0.560208	-0.954959
0.560874	-0.954039
0.561539	-0.95603
0.562205	-0.956354
0.562871	-0.955524
0.563536	-0.954909
0.564202	-0.955535
0.564867	-0.956041
0.565533	-0.958373
0.566198	-0.959184
0.566864	-0.958381
0.567529	-0.959611
0.568195	-0.960137
0.56886	-0.960363
0.569526	-0.960918
0.570191	-0.961387
0.570857	-0.960089
0.571523	-0.958859
0.572188	-0.960549
0.572854	-0.960812
0.573519	-0.960614
0.574185	-0.96106
0.57485	-0.960645
0.575516	-0.960131
0.576181	-0.961303
0.576847	-0.961481
0.577512	-0.961751
0.578178	-0.960251
0.578843	-0.959432
0.579509	-0.958803
0.580174	-0.959023
0.58084	-0.960202
0.581505	-0.961205
0.582171	-0.961473
0.582836	-0.961174
0.583502	-0.961569
0.584168	-0.961441
0.584833	-0.960571
0.585499	-0.960324
0.586164	-0.959439
0.58683	-0.957917
0.587495	-0.956761
0.588161	-0.955303
0.588826	-0.952955
0.589492	-0.952561
0.590157	-0.953336
0.590823	-0.953266
0.591488	-0.954265
0.592154	-0.956864
0.59282	-0.958157
0.593485	-0.958884
0.59415	-0.957213
0.594816	-0.959151
0.595482	-0.961253
0.596147	-0.96449
0.596813	-0.964351
0.597478	-0.966414
0.598144	-0.969601
0.598809	-0.969493
0.599475	-0.969287
0.60014	-0.970141
0.600806	-0.970271
0.601471	-0.973719
0.602137	-0.974973
0.602802	-0.977226
0.603468	-0.978076
0.604134	-0.977977
0.604799	-0.978955
0.605465	-0.97946
0.60613	-0.980357
0.606796	-0.979097
0.607461	-0.976954
0.608127	-0.979269
0.608792	-0.979021
0.609458	-0.98001
0.610123	-0.979124
0.610789	-0.980929
0.611454	-0.980846
0.61212	-0.979691
0.612785	-0.978983
0.613451	-0.978716
0.614116	-0.972828
0.614782	-0.970837
0.615447	-0.969868
0.616113	-0.970395
0.616779	-0.971146
0.617444	-0.969156
0.61811	-0.965448
0.618775	-0.96343
0.619441	-0.963131
0.620106	-0.963322
0.620772	-0.964162
0.621437	-0.963378
0.622103	-0.962183
0.622768	-0.961698
0.623434	-0.96184
0.624099	-0.963422
0.624765	-0.960843
0.625431	-0.959237
0.626096	-0.956208
0.626761	-0.954328
0.627427	-0.952262
0.628093	-0.952193
0.628758	-0.951059
0.629424	-0.948441
0.630089	-0.946397
0.630755	-0.948181
0.63142	-0.946604
0.632086	-0.945803
0.632751	-0.943491
0.633417	-0.942371
0.634082	-0.943191
0.634748	-0.9441
0.635413	-0.94552
0.636079	-0.944045
0.636744	-0.942532
0.63741	-0.944261
0.638076	-0.94563
0.638741	-0.947268
0.639407	-0.948715
0.640072	-0.947802
0.640738	-0.948167
0.641403	-0.946749
0.642069	-0.946115
0.642734	-0.946398
0.6434	-0.948413
0.644065	-0.950513
0.644731	-0.950815
0.645396	-0.951844
0.646062	-0.953506
0.646728	-0.958035
0.647393	-0.957968
0.648058	-0.957911
0.648724	-0.957994
0.64939	-0.959099
0.650055	-0.959734
0.650721	-0.957482
0.651386	-0.959381
0.652052	-0.960166
0.652717	-0.960598
0.653383	-0.963235
0.654048	-0.961012
0.654714	-0.961673
0.655379	-0.961971
0.656045	-0.960545
0.65671	-0.961975
0.657376	-0.960578
0.658042	-0.961569
0.658707	-0.962089
0.659373	-0.961889
0.660038	-0.960901
0.660704	-0.959731
0.661369	-0.960336
0.662035	-0.960942
0.6627	-0.958584
0.663366	-0.956211
0.664031	-0.956817
0.664697	-0.957795
0.665362	-0.95812
0.666028	-0.958359
0.666693	-0.95637
0.667359	-0.95791
0.668024	-0.954302
0.66869	-0.95263
0.669355	-0.952716
0.670021	-0.95138
0.670687	-0.952138
0.671352	-0.950124
0.672018	-0.950127
0.672683	-0.948782
0.673349	-0.946613
0.674014	-0.945376
0.67468	-0.944051
0.675345	-0.943275
0.676011	-0.94306
0.676676	-0.941032
0.677342	-0.940666
0.678007	-0.938265
0.678673	-0.937293
0.679339	-0.939728
0.680004	-0.938905
0.680669	-0.935952
0.681335	-0.935623
0.682001	-0.934851
0.682666	-0.934954
0.683332	-0.937747
0.683997	-0.938067
0.684663	-0.938783
0.685328	-0.938159
0.685994	-0.939159
0.686659	-0.938396
0.687325	-0.937932
0.68799	-0.938529
0.688656	-0.936348
0.689321	-0.93664
0.689987	-0.937056
0.690653	-0.937194
0.691318	-0.938767
0.691984	-0.938025
0.692649	-0.940815
0.693315	-0.940819
0.69398	-0.941043
0.694646	-0.940389
0.695311	-0.940796
0.695977	-0.936871
0.696642	-0.935721
0.697308	-0.937301
0.697973	-0.93742
0.698639	-0.938274
0.699304	-0.93806
0.69997	-0.935695
0.700635	-0.93478
0.701301	-0.93647
0.701966	-0.936399
0.702632	-0.934787
0.703298	-0.934153
0.703963	-0.933729
0.704629	-0.932693
0.705294	-0.932336
0.70596	-0.932999
0.706625	-0.93456
0.707291	-0.936642
0.707956	-0.938032
0.708622	-0.938795
0.709287	-0.938106
0.709953	-0.939833
0.710618	-0.940379
0.711284	-0.941057
0.71195	-0.941487
0.712615	-0.944734
0.71328	-0.94721
0.713946	-0.947595
0.714612	-0.94633
0.715277	-0.945209
0.715943	-0.946038
0.716608	-0.948641
0.717274	-0.951123
0.717939	-0.950309
0.718605	-0.951291
0.71927	-0.952925
0.719936	-0.954358
0.720601	-0.955671
0.721267	-0.957338
0.721932	-0.96001
0.722598	-0.960255
0.723264	-0.961086
0.723929	-0.961091
0.724595	-0.960879
0.72526	-0.961809
0.725926	-0.962593
0.726591	-0.962888
0.727257	-0.964036
0.727922	-0.964075
0.728588	-0.964339
0.729253	-0.964273
0.729919	-0.962535
0.730584	-0.963193
0.73125	-0.964673
0.731915	-0.964689
0.732581	-0.963077
0.733247	-0.962955
0.733912	-0.962609
0.734577	-0.961897
0.735243	-0.962186
0.735909	-0.962638
0.736574	-0.961736
0.73724	-0.961636
0.737905	-0.962415
0.738571	-0.962707
0.739236	-0.965577
0.739902	-0.964395
0.740567	-0.963981
0.741233	-0.962808
0.741898	-0.964866
0.742564	-0.965441
0.743229	-0.965687
0.743895	-0.965228
0.744561	-0.965097
0.745226	-0.964915
0.745892	-0.963512
0.746557	-0.964401
0.747223	-0.962891
0.747888	-0.961507
0.748554	-0.964032
0.749219	-0.966905
0.749885	-0.968332
0.75055	-0.966311
0.751216	-0.966335
0.751881	-0.966259
0.752547	-0.964944
0.753212	-0.965471
0.753878	-0.965405
0.754543	-0.963683
0.755209	-0.960929
0.755874	-0.958498
0.75654	-0.957832
0.757206	-0.959016
0.757871	-0.960656
0.758537	-0.959766
0.759202	-0.957335
0.759868	-0.956521
0.760533	-0.956962
0.761199	-0.956527
0.761864	-0.954224
0.76253	-0.952036
0.763195	-0.950329
0.763861	-0.950414
0.764526	-0.952571
0.765192	-0.951842
0.765858	-0.948663
0.766523	-0.943698
0.767188	-0.942681
0.767854	-0.942948
0.76852	-0.942419
0.769185	-0.94215
0.769851	-0.942125
0.770516	-0.941233
0.771182	-0.942626
0.771847	-0.945056
0.772513	-0.945821
0.773178	-0.945559
0.773844	-0.944721
0.774509	-0.943319
0.775175	-0.942273
0.77584	-0.942794
0.776506	-0.940917
0.777172	-0.938924
0.777837	-0.940145
0.778503	-0.943503
0.779168	-0.946123
0.779834	-0.948942
0.780499	-0.950569
0.781165	-0.949292
0.78183	-0.948763
0.782496	-0.948292
0.783161	-0.951292
0.783827	-0.952049
0.784492	-0.950691
0.785158	-0.948399
0.785823	-0.946402
0.786489	-0.944546
0.787154	-0.945409
0.78782	-0.944862
0.788485	-0.942983
0.789151	-0.943192
0.789817	-0.944436
0.790482	-0.942518
0.791148	-0.941978
0.791813	-0.943728
0.792479	-0.944944
0.793144	-0.948891
0.79381	-0.950077
0.794475	-0.947419
0.795141	-0.944817
0.795806	-0.944105
0.796472	-0.942
0.797137	-0.940407
0.797803	-0.941857
0.798469	-0.943622
0.799134	-0.944173
0.7998	-0.942405
0.800465	-0.940157
0.801131	-0.940412
0.801796	-0.942317
0.802462	-0.944712
0.803127	-0.947178
0.803793	-0.94575
0.804458	-0.944527
0.805124	-0.944767
0.805789	-0.944848
0.806455	-0.943911
0.80712	-0.94546
0.807786	-0.946762
0.808451	-0.946043
0.809117	-0.945123
0.809783	-0.943505
0.810448	-0.941909
0.811114	-0.943049
0.811779	-0.945511
0.812445	-0.947024
0.81311	-0.947837
0.813776	-0.949985
0.814441	-0.950455
0.815107	-0.948588
0.815772	-0.948067
0.816438	-0.946946
[truncated: 34,909 more rows]
